# Supplementary material for: 3,5-Bis(4-fluoro­phen­yl)isoxazole
Source: Acta Crystallogr Sect E Struct Rep Online. 2012 May 19;68(Pt 6):o1783. doi: 10.1107/S160053681202171X (PMC3379362; doi:10.1107/S160053681202171X)
Supplement: Supplementary file 1 [file e-68-o1783-sup1.cif]

##############################################################################
#                                                                            #
# This CIF contains the data in a paper accepted for publication in          #
# Acta Crystallographica Section E. It conforms to the requirements of       #
# Notes for Authors for Acta Crystallographica Section E, and has been       #
# peer reviewed under the auspices of the IUCr Commission on Journals.       #
#                                                                            #
# Full details of the Crystallographic Information File format               #
# are given in the paper "The Crystallographic Information File (CIF):       #
# a New Standard Archive File for Crystallography" by S. R. Hall, F. H.      #
# Allen and I. D. Brown [Acta Cryst. (1991), A47, 655-685].                  #
#                                                                            #
# The current version of the core CIF dictionary is obtainable from          #
# ftp://ftp.iucr.org/pub/cif_core.dic.                                       #
#                                                                            #
# Software is freely available for graphical display of the structure(s)     #
# in this CIF. For information consult the CIF software page                 #
# http://www.iucr.org/resources/cif/software.                                #
#                                                                            #
# This file may be used for bona fide research purposes within the           #
# scientific community so long as proper attribution is given to the journal # 
# article from which it was obtained.                                        #
#                                                                            #
##############################################################################
data_global
_audit_creation_method     'form.cif (version 2.0)'
_journal_data_validation_number     ?
_journal_date_recd_electronic     2012-05-11
_journal_date_accepted     2012-05-14
_journal_name_full     'Acta Crystallographica, Section E'
_journal_year     2012
_journal_volume     68
_journal_issue      6
_journal_page_first     o1783
_journal_page_last     o1783
_journal_paper_category     QO
_journal_paper_doi     10.1107/S160053681202171X
_journal_coeditor_code     IS5139
_publ_contact_author_name     'Prof. Fun, Hoong-Kun'
_publ_contact_author_address
;
      X-ray Crystallography Unit
      School of Physics
      Universiti Sains Malaysia
      11800 USM, Penang
      MALAYSIA
;
_publ_contact_author_email     'hkfun@usm.my'
_publ_contact_author_fax     '604 6579150'
_publ_contact_author_phone     '604 6533652'
_publ_section_title
;
3,5-Bis(4-fluorophenyl)isoxazole
;
loop_
    _publ_author_name
    _publ_author_footnote
    _publ_author_address
    'Fun, Hoong-Kun'
;
Thomson Reuters ResearcherID: A-3561-2009.
;
;
X-ray Crystallography Unit
School of Physics
Universiti Sains Malaysia
11800 USM, Penang
Malaysia
;
    'Suhana Arshad' ?
;
X-ray Crystallography Unit
School of Physics
Universiti Sains Malaysia
11800 USM, Penang
Malaysia
;
    'S. Samshuddin' ?
;
Department of Studies in Chemistry
Mangalore University
Mangalagangotri 574 199
India
;
    'B. Narayana' ?
;
Department of Studies in Chemistry
Mangalore University
Mangalagangotri 574 199
India
;
    'B. K. Sarojini' ?
;
Department of Chemistry
P. A. College of Engineering
Nadupadavu, Mangalore 574 153
India
;
data_I
_audit_creation_method     SHELXL-97
_chemical_name_systematic
;
3,5-Bis(4-fluorophenyl)isoxazole
;
_chemical_name_common     ?
_chemical_formula_moiety     'C15 H9 F2 N O'
_chemical_formula_sum     'C15 H9 F2 N O'
_chemical_formula_iupac     'C15 H9 F2 N O'
_chemical_formula_weight     257.23
_chemical_melting_point     ?
_symmetry_cell_setting     monoclinic
_symmetry_space_group_name_H-M     'C 2/c'
_symmetry_space_group_name_Hall     '-C 2yc'
loop_
    _symmetry_equiv_pos_as_xyz
    'x, y, z'
    '-x, y, -z+1/2'
    'x+1/2, y+1/2, z'
    '-x+1/2, y+1/2, -z+1/2'
    '-x, -y, -z'
    'x, -y, z-1/2'
    '-x+1/2, -y+1/2, -z'
    'x+1/2, -y+1/2, z-1/2'
_cell_length_a     27.9097(4)
_cell_length_b     5.73190(10)
_cell_length_c     7.14370(10)
_cell_angle_alpha     90.00
_cell_angle_beta     102.4730(10)
_cell_angle_gamma     90.00
_cell_volume     1115.84(3)
_cell_formula_units_Z     4
_cell_measurement_reflns_used     7031
_cell_measurement_theta_min     2.98
_cell_measurement_theta_max     35.15
_cell_measurement_temperature     100.0(10)
_exptl_crystal_description     'block'
_exptl_crystal_colour     'colourless'
_exptl_crystal_size_max     0.30
_exptl_crystal_size_mid     0.24
_exptl_crystal_size_min     0.12
_exptl_crystal_density_diffrn     1.531
_exptl_crystal_density_meas     ?
_exptl_crystal_density_method     'not measured'
_exptl_crystal_F_000     528
_exptl_absorpt_coefficient_mu     0.119
_exptl_absorpt_correction_type     multi-scan
_exptl_absorpt_process_details     '(<i>SADABS</i>; Bruker, 2009)'
_exptl_absorpt_correction_T_min     0.9648
_exptl_absorpt_correction_T_max     0.9863
_exptl_special_details
;
The crystal was placed in the cold stream of an Oxford Cryosystems Cobra
open-flow nitrogen cryostat (Cosier & Glazer, 1986) operating at 100.0 (1) K.
;
_diffrn_ambient_temperature     100.0(10)
_diffrn_radiation_type     MoK\a
_diffrn_radiation_wavelength     0.71073
_diffrn_radiation_source     'fine-focus sealed tube'
_diffrn_radiation_monochromator     graphite
_diffrn_measurement_device_type
;
Bruker SMART APEXII CCD area-detector
;
_diffrn_measurement_method     '\f and \w scans'
_diffrn_detector_area_resol_mean     ?
_diffrn_reflns_number     17407
_diffrn_reflns_av_R_equivalents     0.0244
_diffrn_reflns_av_sigmaI/netI     0.0152
_diffrn_reflns_theta_min     2.99
_diffrn_reflns_theta_max     35.23
_diffrn_reflns_theta_full     35.23
_diffrn_measured_fraction_theta_max     0.998
_diffrn_measured_fraction_theta_full     0.998
_diffrn_reflns_limit_h_min     -44
_diffrn_reflns_limit_h_max     44
_diffrn_reflns_limit_k_min     -9
_diffrn_reflns_limit_k_max     9
_diffrn_reflns_limit_l_min     -11
_diffrn_reflns_limit_l_max     11
_refine_special_details
;
Refinement of <i>F</i>^2^ against ALL reflections. The weighted <i>R</i>-factor
<i>wR</i> and goodness of fit <i>S</i> are based on <i>F</i>^2^, conventional
<i>R</i>-factors <i>R</i> are based on <i>F</i>, with <i>F</i> set to zero for
negative <i>F</i>^2^. The threshold expression of <i>F</i>^2^ >
\s(<i>F</i>^2^) is used only for calculating <i>R</i>-factors(gt) <i>etc</i>.
and is not relevant to the choice of reflections for refinement.
<i>R</i>-factors based on <i>F</i>^2^ are statistically about twice as large
as those based on <i>F</i>, and <i>R</i>- factors based on ALL data will be
even larger.
;
_reflns_number_total     2483
_reflns_number_gt     2175
_reflns_threshold_expression     I>2\s(I)
_refine_ls_structure_factor_coef     Fsqd
_refine_ls_matrix_type     full
_refine_ls_R_factor_all     0.0512
_refine_ls_R_factor_gt     0.0451
_refine_ls_wR_factor_gt     0.1266
_refine_ls_wR_factor_ref     0.1312
_refine_ls_goodness_of_fit_ref     1.090
_refine_ls_restrained_S_all     1.090
_refine_ls_number_reflns     2483
_refine_ls_number_parameters     87
_refine_ls_number_restraints     0
_refine_ls_hydrogen_treatment     constr
_refine_ls_weighting_scheme     calc
_refine_ls_weighting_details
         'calc w=1/[\s^2^(Fo^2^)+(0.0728P)^2^+0.6036P] where P=(Fo^2^+2Fc^2^)/3'
_atom_sites_solution_hydrogens     geom
_atom_sites_solution_primary     direct
_atom_sites_solution_secondary     difmap
_refine_ls_shift/su_max     0.000
_refine_ls_shift/su_mean     0.000
_refine_diff_density_max     0.616
_refine_diff_density_min     -0.305
_refine_ls_extinction_method     none
_refine_ls_extinction_coef     ?
loop_
    _atom_type_symbol
    _atom_type_description
    _atom_type_scat_dispersion_real
    _atom_type_scat_dispersion_imag
    _atom_type_scat_source
    'C' 'C' 0.0033 0.0016
                         'International Tables Vol C Tables 4.2.6.8 and 6.1.1.4'
    'H' 'H' 0.0000 0.0000
                         'International Tables Vol C Tables 4.2.6.8 and 6.1.1.4'
    'N' 'N' 0.0061 0.0033
                         'International Tables Vol C Tables 4.2.6.8 and 6.1.1.4'
    'O' 'O' 0.0106 0.0060
                         'International Tables Vol C Tables 4.2.6.8 and 6.1.1.4'
    'F' 'F' 0.0171 0.0103
                         'International Tables Vol C Tables 4.2.6.8 and 6.1.1.4'
_computing_data_collection     'APEX2 (Bruker, 2009)'
_computing_cell_refinement     'SAINT (Bruker, 2009)'
_computing_data_reduction     'SAINT (Bruker, 2009)'
_computing_structure_solution     'SHELXTL (Sheldrick, 2008)'
_computing_structure_refinement     'SHELXTL (Sheldrick, 2008)'
_computing_molecular_graphics     'SHELXTL (Sheldrick, 2008)'
_computing_publication_material
;
SHELXTL (Sheldrick, 2008) and PLATON (Spek, 2009)
;
loop_
    _atom_site_type_symbol
    _atom_site_label
    _atom_site_fract_x
    _atom_site_fract_y
    _atom_site_fract_z
    _atom_site_U_iso_or_equiv
    _atom_site_adp_type
    _atom_site_calc_flag
    _atom_site_refinement_flags
    _atom_site_occupancy
    _atom_site_symmetry_multiplicity
    _atom_site_disorder_assembly
    _atom_site_disorder_group
    F F1 0.26779(2) 0.15964(11) -0.19266(9) 0.02342(15) Uani d . 1 1 . .
    O O1 0.47501(2) 0.57010(12) 0.20224(10) 0.01759(15) Uani d P 0.50 1 . .
    N N1 0.47501(2) 0.57010(12) 0.20224(10) 0.01759(15) Uani d P 0.50 1 . .
    C C1 0.39839(3) 0.08546(14) -0.01408(11) 0.01434(15) Uani d . 1 1 . .
    H H1A 0.4233 -0.0272 -0.0145 0.017 Uiso calc R 1 1 . .
    C C2 0.35018(3) 0.03736(14) -0.10665(11) 0.01517(15) Uani d . 1 1 . .
    H H2A 0.3419 -0.1066 -0.1714 0.018 Uiso calc R 1 1 . .
    C C3 0.31471(3) 0.20453(15) -0.10192(11) 0.01495(15) Uani d . 1 1 . .
    C C4 0.32494(3) 0.41685(14) -0.00912(12) 0.01460(15) Uani d . 1 1 . .
    H H4A 0.2997 0.5274 -0.0076 0.018 Uiso calc R 1 1 . .
    C C5 0.37327(3) 0.46326(13) 0.08167(11) 0.01285(14) Uani d . 1 1 . .
    H H5A 0.3813 0.6079 0.1457 0.015 Uiso calc R 1 1 . .
    C C6 0.41029(3) 0.29891(13) 0.07965(11) 0.01230(14) Uani d . 1 1 . .
    C C7 0.46118(3) 0.34794(14) 0.17574(12) 0.01458(15) Uani d . 1 1 . .
    C C8 0.5000 0.1978(2) 0.2500 0.01459(19) Uani d S 1 2 . .
    H H8A 0.5000 0.0321 0.2500 0.018 Uiso calc SR 1 2 . .
loop_
    _atom_site_aniso_label
    _atom_site_aniso_U_11
    _atom_site_aniso_U_22
    _atom_site_aniso_U_33
    _atom_site_aniso_U_12
    _atom_site_aniso_U_13
    _atom_site_aniso_U_23
    F1 0.0136(2) 0.0260(3) 0.0270(3) -0.00518(19) -0.0038(2) -0.0017(2)
    O1 0.0133(3) 0.0143(3) 0.0232(3) 0.0005(2) -0.0006(2) -0.0005(2)
    N1 0.0133(3) 0.0143(3) 0.0232(3) 0.0005(2) -0.0006(2) -0.0005(2)
    C1 0.0150(3) 0.0134(3) 0.0145(3) 0.0011(2) 0.0030(2) -0.0003(2)
    C2 0.0175(3) 0.0129(3) 0.0144(3) -0.0023(2) 0.0019(2) -0.0012(2)
    C3 0.0123(3) 0.0169(3) 0.0144(3) -0.0033(2) 0.0001(2) 0.0006(2)
    C4 0.0121(3) 0.0146(3) 0.0163(3) 0.0012(2) 0.0014(2) 0.0008(2)
    C5 0.0126(3) 0.0119(3) 0.0136(3) 0.0002(2) 0.0018(2) -0.0004(2)
    C6 0.0115(3) 0.0129(3) 0.0121(3) 0.0002(2) 0.0016(2) 0.0005(2)
    C7 0.0121(3) 0.0170(3) 0.0141(3) -0.0007(2) 0.0020(2) 0.0000(2)
    C8 0.0128(4) 0.0139(4) 0.0164(4) 0.000 0.0016(3) 0.000
_geom_special_details
;
All e.s.d.'s (except the e.s.d. in the dihedral angle between two l.s. planes)
are estimated using the full covariance matrix. The cell e.s.d.'s are taken
into account individually in the estimation of e.s.d.'s in distances, angles
and torsion angles; correlations between e.s.d.'s in cell parameters are only
used when they are defined by crystal symmetry. An approximate (isotropic)
treatment of cell e.s.d.'s is used for estimating e.s.d.'s involving l.s.
planes.
;
loop_
    _geom_bond_atom_site_label_1
    _geom_bond_atom_site_label_2
    _geom_bond_site_symmetry_2
    _geom_bond_distance
    _geom_bond_publ_flag
    F1 C3 . 1.3546(9) ?
    O1 C7 . 1.3322(10) ?
    O1 N1 2_655 1.4145(13) ?
    C1 C2 . 1.3926(11) ?
    C1 C6 . 1.3998(11) ?
    C1 H1A . 0.9500 ?
    C2 C3 . 1.3833(12) ?
    C2 H2A . 0.9500 ?
    C3 C4 . 1.3858(12) ?
    C4 C5 . 1.3903(10) ?
    C4 H4A . 0.9500 ?
    C5 C6 . 1.4006(11) ?
    C5 H5A . 0.9500 ?
    C6 C7 . 1.4650(11) ?
    C7 C8 . 1.3955(10) ?
    C8 C7 2_655 1.3955(10) ?
    C8 H8A . 0.9500 ?
loop_
    _geom_angle_atom_site_label_1
    _geom_angle_atom_site_label_2
    _geom_angle_atom_site_label_3
    _geom_angle_site_symmetry_1
    _geom_angle_site_symmetry_3
    _geom_angle
    _geom_angle_publ_flag
    C7 O1 N1 . 2_655 107.08(4) ?
    C7 O1 O1 . 2_655 107.08(4) ?
    C2 C1 C6 . . 120.36(7) ?
    C2 C1 H1A . . 119.8 ?
    C6 C1 H1A . . 119.8 ?
    C3 C2 C1 . . 118.31(7) ?
    C3 C2 H2A . . 120.8 ?
    C1 C2 H2A . . 120.8 ?
    F1 C3 C2 . . 118.66(7) ?
    F1 C3 C4 . . 118.28(7) ?
    C2 C3 C4 . . 123.06(7) ?
    C3 C4 C5 . . 118.04(7) ?
    C3 C4 H4A . . 121.0 ?
    C5 C4 H4A . . 121.0 ?
    C4 C5 C6 . . 120.66(7) ?
    C4 C5 H5A . . 119.7 ?
    C6 C5 H5A . . 119.7 ?
    C1 C6 C5 . . 119.56(7) ?
    C1 C6 C7 . . 119.85(7) ?
    C5 C6 C7 . . 120.58(7) ?
    O1 C7 C8 . . 110.98(7) ?
    O1 C7 C6 . . 118.14(7) ?
    C8 C7 C6 . . 130.87(8) ?
    C7 C8 C7 . 2_655 103.86(10) ?
    C7 C8 H8A . . 128.1 ?
    C7 C8 H8A 2_655 . 128.1 ?
loop_
    _geom_torsion_atom_site_label_1
    _geom_torsion_atom_site_label_2
    _geom_torsion_atom_site_label_3
    _geom_torsion_atom_site_label_4
    _geom_torsion_site_symmetry_1
    _geom_torsion_site_symmetry_2
    _geom_torsion_site_symmetry_3
    _geom_torsion_site_symmetry_4
    _geom_torsion
    _geom_torsion_publ_flag
    C6 C1 C2 C3 . . . . -0.49(12) ?
    C1 C2 C3 F1 . . . . 179.59(7) ?
    C1 C2 C3 C4 . . . . -0.16(12) ?
    F1 C3 C4 C5 . . . . -179.18(7) ?
    C2 C3 C4 C5 . . . . 0.57(12) ?
    C3 C4 C5 C6 . . . . -0.34(12) ?
    C2 C1 C6 C5 . . . . 0.71(12) ?
    C2 C1 C6 C7 . . . . -179.70(7) ?
    C4 C5 C6 C1 . . . . -0.29(12) ?
    C4 C5 C6 C7 . . . . -179.87(7) ?
    N1 O1 C7 C8 2_655 . . . 0.05(10) ?
    O1 O1 C7 C8 2_655 . . . 0.05(10) ?
    N1 O1 C7 C6 2_655 . . . 179.64(8) ?
    O1 O1 C7 C6 2_655 . . . 179.64(8) ?
    C1 C6 C7 O1 . . . . 156.29(8) ?
    C5 C6 C7 O1 . . . . -24.13(11) ?
    C1 C6 C7 C8 . . . . -24.21(12) ?
    C5 C6 C7 C8 . . . . 155.37(7) ?
    O1 C7 C8 C7 . . . 2_655 -0.02(4) ?
    C6 C7 C8 C7 . . . 2_655 -179.55(10) ?
_iucr_refine_instructions_details
;
TITL bks53_0m in C2/c (100K)
CELL 0.71073  27.9097   5.7319   7.1437  90.000 102.473  90.000
ZERR    4.00   0.0004   0.0001   0.0001   0.000   0.001   0.000
LATT  7
SYMM -X, Y, 0.5-Z
SFAC C H N O F
UNIT 60 36 4 4 8
TEMP -173.000
SIZE 0.116 0.238 0.302
L.S. 10
BOND $H
FMAP 2 2 60
PLAN 20
EXYZ O1 N1
EADP O1 N1
OMIT 2 0 0
OMIT 5 1 3
OMIT 9 1 1
ACTA
CONF
WGHT      0.0728      0.6036
FVAR       0.33801
F1    5    0.267788    0.159635   -0.192664    11.00000    0.01356    0.02595 =
         0.02703   -0.00172   -0.00381   -0.00518
O1    4    0.475006    0.570098    0.202241    10.50000    0.01328    0.01428 =
         0.02315   -0.00048   -0.00062    0.00049
N1    3    0.475006    0.570098    0.202241    10.50000    0.01328    0.01428 =
         0.02315   -0.00048   -0.00062    0.00049
C1    1    0.398385    0.085458   -0.014080    11.00000    0.01502    0.01345 =
         0.01447   -0.00032    0.00302    0.00113
AFIX  43
H1A   2    0.423326   -0.027197   -0.014540    11.00000   -1.20000
AFIX   0
C2    1    0.350177    0.037358   -0.106655    11.00000    0.01754    0.01290 =
         0.01440   -0.00119    0.00194   -0.00226
AFIX  43
H2A   2    0.341856   -0.106611   -0.171412    11.00000   -1.20000
AFIX   0
C3    1    0.314714    0.204531   -0.101924    11.00000    0.01226    0.01692 =
         0.01444    0.00060    0.00015   -0.00326
C4    1    0.324943    0.416847   -0.009116    11.00000    0.01215    0.01464 =
         0.01626    0.00078    0.00138    0.00123
AFIX  43
H4A   2    0.299677    0.527424   -0.007569    11.00000   -1.20000
AFIX   0
C5    1    0.373274    0.463264    0.081668    11.00000    0.01264    0.01185 =
         0.01358   -0.00039    0.00178    0.00023
AFIX  43
H5A   2    0.381269    0.607919    0.145714    11.00000   -1.20000
AFIX   0
C6    1    0.410293    0.298907    0.079649    11.00000    0.01146    0.01292 =
         0.01211    0.00050    0.00162    0.00020
C7    1    0.461182    0.347937    0.175736    11.00000    0.01215    0.01705 =
         0.01414   -0.00003    0.00196   -0.00075
C8    1    0.500000    0.197825    0.250000    10.50000    0.01279    0.01390 =
         0.01639    0.00000    0.00161    0.00000
AFIX  43
H8A   2    0.500000    0.032086    0.250000    10.50000   -1.20000
HKLF 4 1 -1 0 2 -1 0 0 0 -1 0
REM  bks53_0m in C2/c (100K)
REM R1 =  0.0451 for   2175 Fo > 4sig(Fo)  and  0.0512 for all   2483 data
REM     87 parameters refined using      0 restraints
END
REM Highest difference peak  0.616,  deepest hole -0.305,  1-sigma level  0.068
Q1    1   0.5000  0.3171  0.2500  10.50000  0.05    0.62
Q2    1   0.4604  0.4603  0.1771  11.00000  0.05    0.59
Q3    1   0.4594  0.6651  0.1728  11.00000  0.05    0.58
Q4    1   0.3196  0.3191 -0.0588  11.00000  0.05    0.57
Q5    1   0.4828  0.2737  0.2185  11.00000  0.05    0.46
Q6    1   0.4392  0.3224  0.1334  11.00000  0.05    0.46
Q7    1   0.3777  0.0635 -0.0610  11.00000  0.05    0.44
Q8    1   0.3973  0.3800  0.0902  11.00000  0.05    0.43
Q9    1   0.3380  0.1218 -0.1024  11.00000  0.05    0.41
Q10   1   0.4018  0.1952  0.0262  11.00000  0.05    0.40
Q11   1   0.2765  0.0587 -0.1805  11.00000  0.05    0.36
Q12   1   0.3543  0.4444  0.0378  11.00000  0.05    0.34
Q13   1   0.3797  0.5453  0.1050  11.00000  0.05    0.16
Q14   1   0.2971  0.1855 -0.1273  11.00000  0.05    0.15
Q15   1   0.3059  0.4383  0.0180  11.00000  0.05    0.13
Q16   1   0.3830  0.6040  0.2266  11.00000  0.05    0.13
Q17   1   0.3400 -0.0219 -0.1353  11.00000  0.05    0.11
Q18   1   0.4602  0.6254  0.3167  11.00000  0.05    0.11
Q19   1   0.2603  0.6057 -0.0044  11.00000  0.05    0.11
Q20   1   0.4762  0.5869  0.4431  11.00000  0.05    0.10
;
