# Supplementary material for: 3,5-Bis(4-fluoro­phen­yl)isoxazole
Source: Acta Crystallogr Sect E Struct Rep Online. 2012 May 19;68(Pt 6):o1783. doi: 10.1107/S160053681202171X (PMC3379362; doi:10.1107/S160053681202171X)
Supplement: Supplementary file 2 [file e-68-o1783-Isup2.hkl]

# 
# h,k,l, Fc-squared, Fo-squared, sigma(Fo-squared) and status flag 
# 
data_I
_shelx_title ' bks53_0m in C2/c (100K)' 
_shelx_refln_list_code          4 
_shelx_F_calc_maximum      303.83 
_exptl_crystal_F_000       528.00 
_reflns_d_resolution_high  0.6161 
 
loop_ 
 _symmetry_equiv_pos_as_xyz 
 'x, y, z' 
 '-x, y, -z+1/2' 
 'x+1/2, y+1/2, z' 
 '-x+1/2, y+1/2, -z+1/2' 
 '-x, -y, -z' 
 'x, -y, z-1/2' 
 '-x+1/2, -y+1/2, -z' 
 'x+1/2, -y+1/2, z-1/2' 
 
_cell_length_a    27.9097 
_cell_length_b     5.7319 
_cell_length_c     7.1437 
_cell_angle_alpha  90.000 
_cell_angle_beta  102.473 
_cell_angle_gamma  90.000 
 
_shelx_F_squared_multiplier     1.000 
 
loop_ 
 _refln_index_h 
 _refln_index_k 
 _refln_index_l 
 _refln_F_squared_calc 
 _refln_F_squared_meas 
 _refln_F_squared_sigma 
 _refln_observed_status 
   4   0   0      189.57      223.72      2.56 o 
   6   0   0     1604.74     1574.80     12.98 o 
   8   0   0     1972.28     1945.90     15.66 o 
  10   0   0      144.57      127.63      1.87 o 
  12   0   0      554.92      586.05      5.95 o 
  14   0   0     3867.75     4375.53     36.13 o 
  16   0   0     1204.98     1362.93     10.12 o 
  18   0   0      289.74      234.04      3.14 o 
  20   0   0      861.53      947.32      8.66 o 
  22   0   0     2265.08     2267.28     18.96 o 
  24   0   0      512.27      529.87      6.84 o 
  26   0   0      256.35      238.40      6.12 o 
  28   0   0       44.60       31.80      3.05 o 
  30   0   0      220.06      209.31      6.21 o 
  32   0   0      182.86      222.34      5.77 o 
  34   0   0      602.64      590.49      9.71 o 
  36   0   0      534.69      536.86     11.02 o 
  38   0   0       94.69      102.30      6.59 o 
  40   0   0      201.50      192.23      7.25 o 
  42   0   0        0.93        2.58      4.86 o 
  44   0   0        2.37        3.39      4.99 o 
   1   1   0     2811.28     3011.45     30.32 o 
   3   1   0     2762.83     2975.36     16.28 o 
   5   1   0      791.15      782.00      5.30 o 
   7   1   0      947.69      944.67      6.23 o 
   9   1   0      785.09      894.35      5.81 o 
  11   1   0        3.63        6.63      0.59 o 
  13   1   0     6888.84     7475.02     36.49 o 
  15   1   0       40.96       37.48      1.29 o 
  17   1   0      131.80      168.84      2.23 o 
  19   1   0     1881.52     1757.03      9.47 o 
  21   1   0     2707.96     2491.51     12.69 o 
  23   1   0     1281.18     1102.42      7.76 o 
  25   1   0        4.86        8.20      1.18 o 
  27   1   0      700.27      572.61      7.69 o 
  29   1   0        2.88        4.96      1.32 o 
  31   1   0        0.72        0.75      1.18 o 
  33   1   0       66.46       73.27      3.31 o 
  35   1   0       22.51       27.26      2.51 o 
  37   1   0        0.01        0.92      1.69 o 
  39   1   0       24.32       29.80      2.83 o 
  41   1   0       38.02       40.05      2.96 o 
  43   1   0       23.77       28.96      5.91 o 
   0   2   0      903.89      906.00     10.64 o 
   2   2   0      435.44      293.19     23.55 o 
   4   2   0     3792.90     4234.45     30.03 o 
   6   2   0     2222.24     2268.29     13.43 o 
   8   2   0     1019.11     1160.66      6.97 o 
  10   2   0      720.45      918.91      5.07 o 
  12   2   0      908.06     1097.95      6.27 o 
  14   2   0       30.95       59.75      1.21 o 
  16   2   0      133.67      145.70      1.89 o 
  18   2   0       24.69       28.62      1.31 o 
  20   2   0      157.16      146.92      2.66 o 
  22   2   0     1523.73     1486.87     10.37 o 
  24   2   0       21.99       11.93      1.36 o 
  26   2   0      446.48      374.80      4.87 o 
  28   2   0       12.58       10.57      1.41 o 
  30   2   0        2.03        3.22      1.18 o 
  32   2   0       10.12        7.85      1.57 o 
  34   2   0       14.74       17.84      1.92 o 
  36   2   0       19.47       23.70      2.32 o 
  38   2   0        2.93        4.75      1.82 o 
  40   2   0      897.18      921.99     11.92 o 
  42   2   0       23.13       26.78      3.72 o 
   1   3   0       49.98       99.88      2.17 o 
   3   3   0      638.03      725.01      6.25 o 
   5   3   0     2291.79     2286.88     17.21 o 
   7   3   0       65.95       62.36      1.13 o 
   9   3   0     2441.77     2472.14     12.59 o 
  11   3   0      175.08      171.89      2.11 o 
  13   3   0      120.82      129.52      1.72 o 
  15   3   0       12.29        5.02      0.66 o 
  17   3   0     3520.01     3207.88     16.27 o 
  19   3   0     1091.20     1030.03      7.37 o 
  21   3   0        0.63        0.97      0.73 o 
  23   3   0      106.87      100.92      2.38 o 
  25   3   0       14.41       10.76      1.42 o 
  27   3   0       61.30       72.56      3.81 o 
  29   3   0        2.96        2.85      1.32 o 
  31   3   0      164.68      164.63      3.99 o 
  33   3   0       11.93       13.43      1.67 o 
  35   3   0        0.01        1.73      1.42 o 
  37   3   0      108.16      115.69      4.46 o 
  39   3   0      647.63      645.86      8.90 o 
  41   3   0        0.12        3.96      2.16 o 
   0   4   0      298.05      335.80      5.05 o 
   2   4   0        7.15       20.29      1.12 o 
   4   4   0      948.87      816.96      6.32 o 
   6   4   0      259.08      282.98      3.40 o 
   8   4   0        0.34        2.28      0.48 o 
  10   4   0       65.51       66.14      1.50 o 
  12   4   0        5.47        4.14      0.75 o 
  14   4   0      727.85      783.71      6.34 o 
  16   4   0      386.70      380.29      4.27 o 
  18   4   0      235.98      295.63      3.90 o 
  20   4   0       90.93       85.55      2.58 o 
  22   4   0       30.50       31.90      1.85 o 
  24   4   0       48.39       40.90      2.14 o 
  26   4   0        5.03        4.54      1.33 o 
  28   4   0       50.45       57.00      3.20 o 
  30   4   0      290.03      314.15      6.32 o 
  32   4   0      283.61      308.90      6.45 o 
  34   4   0        1.46        3.40      1.79 o 
  36   4   0        8.45        8.63      2.94 o 
  38   4   0       10.63        8.27      2.27 o 
   1   5   0       28.14       17.63      1.42 o 
   3   5   0        8.87       14.46      1.88 o 
   5   5   0     2956.32     2734.72     20.05 o 
   7   5   0      262.62      238.00      3.67 o 
   9   5   0      373.84      348.62      4.84 o 
  11   5   0        2.63        4.03      1.04 o 
  13   5   0        2.33        2.85      0.89 o 
  15   5   0       16.35       14.09      1.47 o 
  17   5   0      520.10      473.97      7.00 o 
  19   5   0      337.34      321.37      5.18 o 
  21   5   0        9.69        7.39      1.21 o 
  23   5   0       51.96       64.30      3.22 o 
  25   5   0       16.36       17.63      2.00 o 
  27   5   0      339.48      316.16      5.50 o 
  29   5   0       22.20       17.49      3.06 o 
  31   5   0      141.41      138.50      8.71 o 
  33   5   0       65.02       59.42      5.50 o 
  35   5   0       52.64       51.25      3.94 o 
  37   5   0       25.31       22.69      2.86 o 
   0   6   0        0.75        1.61      1.24 o 
   2   6   0      104.51       96.91      2.90 o 
   4   6   0      221.36      234.83      5.94 o 
   6   6   0      211.14      217.79      4.22 o 
   8   6   0       53.11       38.72      1.96 o 
  10   6   0      281.03      292.71      4.76 o 
  12   6   0       51.56       52.95      2.24 o 
  14   6   0      263.65      252.81      6.78 o 
  16   6   0       24.40       25.15      2.79 o 
  18   6   0        0.82        0.83      1.48 o 
  20   6   0       24.50       31.40      2.94 o 
  22   6   0      280.50      298.71      5.93 o 
  24   6   0      113.95      139.64      5.71 o 
  26   6   0      700.85      775.56      9.68 o 
  28   6   0       69.01       66.65      3.41 o 
  30   6   0        4.79       11.57      3.26 o 
  32   6   0        1.33        9.13      6.16 o 
   1   7   0        2.18        1.40      1.15 o 
   3   7   0        0.25       -0.01      0.90 o 
   5   7   0        9.48       14.03      2.21 o 
   7   7   0        7.10        3.68      1.14 o 
   9   7   0        5.18        3.12      0.97 o 
  11   7   0        6.72        3.08      0.97 o 
  13   7   0      219.28      241.31      4.71 o 
  15   7   0      125.92      121.30      5.75 o 
  17   7   0       16.81       16.27      2.28 o 
  19   7   0      321.01      331.79      5.99 o 
  21   7   0      229.86      244.91      5.15 o 
  23   7   0        0.08       -0.33      1.80 o 
  25   7   0       52.90       60.65      3.15 o 
  27   7   0      374.22      435.73     14.43 o 
  29   7   0       46.22       58.14      3.91 o 
   0   8   0      836.74      976.98     17.40 o 
   2   8   0       28.37       33.94      4.01 o 
   4   8   0        2.71       -0.10      0.99 o 
   6   8   0       44.87       46.02      3.47 o 
   8   8   0        5.87        5.14      1.67 o 
  10   8   0       83.74       87.70      5.28 o 
  12   8   0      101.57       99.04      5.68 o 
  14   8   0       57.59       52.24      4.38 o 
  16   8   0        8.97       10.51      2.63 o 
  18   8   0       32.36       28.41      5.91 o 
  20   8   0       16.33       14.59      3.10 o 
  22   8   0       20.12       22.32      3.50 o 
   1   9   0       54.56       78.32      3.17 o 
   3   9   0       36.59       47.17      4.49 o 
   5   9   0       18.49       27.27      3.05 o 
   7   9   0       18.12       19.34      2.74 o 
   9   9   0        2.26        5.75      2.05 o 
  11   9   0        0.23        0.30      3.05 o 
 -43   1   1      184.64      186.13      6.85 o 
 -41   1   1        1.34        6.91      2.08 o 
 -39   1   1      191.61      182.22      6.15 o 
 -37   1   1       24.68       23.15      2.41 o 
 -35   1   1      162.00      173.51      4.43 o 
 -33   1   1       88.51       88.64      3.07 o 
 -31   1   1        6.99        6.72      1.41 o 
 -29   1   1      133.49      115.49      3.05 o 
 -27   1   1       47.20       31.81      2.16 o 
 -25   1   1      386.80      356.06      4.24 o 
 -23   1   1     3770.96     3605.26     19.29 o 
 -21   1   1      650.04      623.57      4.69 o 
 -19   1   1      696.64      782.48      4.69 o 
 -17   1   1     1301.05     1391.85      7.54 o 
 -15   1   1      272.03      285.19      2.62 o 
 -13   1   1      479.24      717.06      4.95 o 
 -11   1   1      868.11      950.73      6.48 o 
  -9   1   1     3398.15     3509.91     35.05 o 
  -7   1   1      744.00      755.61      5.47 o 
  -5   1   1     2226.21     2508.33     15.58 o 
  -3   1   1     7708.74     8072.18     64.43 o 
  -1   1   1    15712.75    16524.04    100.85 o 
   1   1   1     5846.88     6357.77     34.66 o 
   3   1   1      711.43      683.86      3.96 o 
   5   1   1     1689.90     1539.71      8.08 o 
   7   1   1     1018.93     1094.11      6.21 o 
  11   1   1      833.54      947.47      6.32 o 
  13   1   1     2835.17     3068.21     18.79 o 
  15   1   1     1609.21     1756.46     10.29 o 
  17   1   1      273.16      272.75      2.98 o 
  19   1   1     2363.20     2228.58     12.75 o 
  21   1   1      586.01      564.83      5.11 o 
  23   1   1      164.50       85.55      2.11 o 
  25   1   1      269.45      222.77      3.65 o 
  27   1   1        0.94        2.62      1.22 o 
  29   1   1      117.57      111.52      3.07 o 
  31   1   1       59.81       66.17      3.36 o 
  33   1   1        2.62        3.99      1.46 o 
  35   1   1      267.72      259.51      5.44 o 
  37   1   1        4.54        4.91      1.95 o 
  39   1   1      256.40      242.93      6.20 o 
  41   1   1       35.53       49.16     10.93 o 
 -42   2   1      122.37      132.31      7.16 o 
 -40   2   1      442.67      438.28      8.35 o 
 -38   2   1       26.14       27.82      3.89 o 
 -36   2   1       30.32       26.29      2.43 o 
 -34   2   1        2.33        3.91      1.48 o 
 -32   2   1      138.02      147.98      3.83 o 
 -30   2   1      180.35      191.55      4.01 o 
 -28   2   1       93.05       85.57      2.48 o 
 -26   2   1     2070.08     1860.41     12.31 o 
 -24   2   1      115.81       97.94      2.44 o 
 -22   2   1        4.16        2.12      0.81 o 
 -20   2   1       19.28       19.09      1.14 o 
 -18   2   1      169.12      220.31      2.57 o 
 -16   2   1       30.29       35.06      1.14 o 
 -14   2   1      570.51      528.63      3.71 o 
 -12   2   1       39.98       41.26      0.90 o 
 -10   2   1     3488.56     3666.54     17.86 o 
  -8   2   1      584.60      673.09      5.41 o 
  -6   2   1     2690.78     2641.59     29.25 o 
  -4   2   1       86.87       97.06      3.60 o 
  -2   2   1     3818.32     3825.94     30.57 o 
   0   2   1     2808.87     3211.61     33.06 o 
   2   2   1     3769.59     3943.73     23.85 o 
   4   2   1        1.87        4.50      0.76 o 
   6   2   1     2754.72     2821.53     12.68 o 
   8   2   1      677.77      658.64      3.61 o 
  10   2   1        7.70        2.83      0.43 o 
  12   2   1       36.64       34.63      1.01 o 
  14   2   1       30.74       50.44      1.20 o 
  16   2   1       80.43       93.60      1.83 o 
  18   2   1        6.04       13.02      1.12 o 
  20   2   1       15.18        8.98      1.25 o 
  22   2   1     4790.15     4319.14     27.02 o 
  24   2   1      311.14      291.79      4.53 o 
  26   2   1       31.94       45.23      2.35 o 
  28   2   1       39.24       48.61      2.50 o 
  30   2   1        2.29        0.79      1.48 o 
  32   2   1        3.73        3.68      1.60 o 
  34   2   1        8.32        7.84      2.32 o 
  36   2   1     1233.15     1234.60     19.20 o 
  38   2   1      146.75      133.75      5.06 o 
  40   2   1       36.92       44.05      5.15 o 
  42   2   1       93.51       83.87      5.52 o 
 -41   3   1       97.40      109.87      5.08 o 
 -39   3   1      473.76      485.76      8.08 o 
 -37   3   1      157.61      164.79      4.55 o 
 -35   3   1       83.74       80.36      4.33 o 
 -33   3   1       15.42       15.39      1.84 o 
 -31   3   1      287.77      297.20      4.91 o 
 -29   3   1       17.73       20.44      1.79 o 
 -27   3   1      108.44       88.68      2.92 o 
 -25   3   1      187.05      183.68      3.23 o 
 -23   3   1      306.44      270.23      3.54 o 
 -21   3   1      104.90      122.59      2.27 o 
 -19   3   1      200.82      221.32      2.74 o 
 -17   3   1        0.59       10.72      0.96 o 
 -15   3   1       17.82       13.32      0.90 o 
 -13   3   1      136.91      182.94      2.37 o 
 -11   3   1       34.39       39.45      1.22 o 
  -9   3   1       18.79       11.32      0.75 o 
  -7   3   1      590.32      628.83      3.75 o 
  -5   3   1     2131.28     2478.86     15.47 o 
  -3   3   1      154.29      116.42      1.95 o 
  -1   3   1       15.52        4.38      0.57 o 
   1   3   1     3590.78     3988.66     43.01 o 
   3   3   1     1507.56     1645.38     10.37 o 
   5   3   1      330.56      408.61      3.70 o 
   7   3   1        4.13        5.71      0.52 o 
   9   3   1      597.35      790.37      4.42 o 
  11   3   1       18.70       21.12      0.95 o 
  13   3   1      280.23      287.31      2.79 o 
  15   3   1      851.96      796.36      5.22 o 
  17   3   1     1425.75     1407.39      8.49 o 
  19   3   1       54.75       53.39      2.38 o 
  21   3   1       22.63       27.60      1.49 o 
  23   3   1       76.72       84.87      2.80 o 
  25   3   1       11.11       12.91      1.39 o 
  27   3   1      267.31      284.75      4.82 o 
  29   3   1        3.83        3.90      1.37 o 
  31   3   1      313.52      307.80      6.47 o 
  33   3   1       60.13       61.51      3.78 o 
  35   3   1      484.92      479.15      7.09 o 
  37   3   1       26.51       26.61      2.39 o 
  39   3   1       18.89       23.65      3.93 o 
 -40   4   1      293.54      278.81      7.70 o 
 -38   4   1       52.27       44.59      6.15 o 
 -36   4   1        1.67        1.01      2.04 o 
 -34   4   1       25.57       25.18      2.53 o 
 -32   4   1       17.50       21.07      2.58 o 
 -30   4   1        6.19        8.15      1.83 o 
 -28   4   1      147.82      167.43      4.66 o 
 -26   4   1        6.88        9.03      1.37 o 
 -24   4   1      579.42      558.90      6.10 o 
 -22   4   1      488.53      426.39      5.10 o 
 -20   4   1      479.76      423.27      5.09 o 
 -18   4   1     4541.57     4049.45     23.55 o 
 -16   4   1       27.25       18.37      1.66 o 
 -14   4   1       52.20       46.11      1.90 o 
 -12   4   1        5.35       12.77      1.14 o 
 -10   4   1       12.40       22.13      1.60 o 
  -8   4   1      338.20      346.74      3.72 o 
  -6   4   1      611.97      603.46      4.75 o 
  -4   4   1     6301.60     6173.98     36.45 o 
  -2   4   1       35.13       41.58      1.37 o 
   0   4   1     1794.15     1700.11      9.16 o 
   2   4   1       31.91       32.27      0.93 o 
   4   4   1       17.72       13.35      1.19 o 
   6   4   1        8.17        7.92      0.97 o 
   8   4   1        0.23        3.16      0.82 o 
  10   4   1      133.90       98.42      2.28 o 
  12   4   1       73.78       49.88      1.36 o 
  14   4   1     3167.08     2781.95     16.33 o 
  16   4   1     1322.85     1166.86      8.73 o 
  18   4   1      795.24      697.03      6.42 o 
  20   4   1      704.62      679.07      6.53 o 
  22   4   1      135.20      139.57      3.00 o 
  24   4   1       99.24      116.12      3.08 o 
  26   4   1       12.44       10.09      1.58 o 
  28   4   1       68.91       78.59      3.38 o 
  30   4   1       47.68       48.36      3.11 o 
  32   4   1       31.52       31.22      2.73 o 
  34   4   1       48.88       45.27      6.22 o 
  36   4   1       11.57        7.10      1.82 o 
  38   4   1        2.75        4.43      1.79 o 
 -37   5   1       90.15       97.63      4.34 o 
 -35   5   1       31.14       33.60      3.78 o 
 -33   5   1        7.96        5.37      2.00 o 
 -31   5   1        4.82        7.88      3.10 o 
 -29   5   1        5.11        2.96      1.68 o 
 -27   5   1      240.01      240.74      5.18 o 
 -25   5   1       89.21       91.78      3.68 o 
 -23   5   1       61.71       58.92      2.60 o 
 -21   5   1       95.45       81.12      3.19 o 
 -19   5   1       16.36       26.94      3.36 o 
 -17   5   1     1151.86     1074.60     13.06 o 
 -15   5   1        4.87        2.56      1.64 o 
 -13   5   1      277.24      233.32      4.15 o 
 -11   5   1       61.00       58.75      2.24 o 
  -9   5   1      479.45      488.47      6.34 o 
  -7   5   1      523.67      462.79      5.76 o 
  -5   5   1     1673.07     1533.99     12.53 o 
  -3   5   1       36.31       22.56      1.52 o 
  -1   5   1       31.49       17.54      1.52 o 
   1   5   1     1253.88     1209.73      9.40 o 
   3   5   1     1080.99     1020.72      7.80 o 
   5   5   1      619.64      705.71      8.53 o 
   7   5   1      109.68      103.12      3.08 o 
   9   5   1      625.59      486.85      6.65 o 
  11   5   1        3.15        8.18      1.56 o 
  13   5   1      424.90      404.06      4.62 o 
  15   5   1       80.81       54.04      2.07 o 
  17   5   1      676.67      602.50      6.71 o 
  19   5   1       69.79       68.67      2.52 o 
  21   5   1        2.37        4.01      1.45 o 
  23   5   1        1.65        1.34      1.18 o 
  25   5   1       14.18        9.82      1.51 o 
  27   5   1       52.80       56.87      3.25 o 
  29   5   1       27.99       28.31      2.52 o 
  31   5   1      103.52      104.23      4.23 o 
  33   5   1      113.57      118.72      7.96 o 
  35   5   1        2.68        5.49      1.82 o 
 -34   6   1        1.59        2.09      1.97 o 
 -32   6   1       99.70       93.18      5.57 o 
 -30   6   1      459.34      444.21     10.18 o 
 -28   6   1      313.76      320.46      6.27 o 
 -26   6   1      226.47      249.82      5.98 o 
 -24   6   1       50.61       48.67      3.75 o 
 -22   6   1      130.15      115.52      4.34 o 
 -20   6   1        2.36        1.90      1.22 o 
 -18   6   1       10.95       11.39      1.72 o 
 -16   6   1       32.13       30.35      2.25 o 
 -14   6   1        9.37       12.71      1.77 o 
 -12   6   1        9.91        4.73      1.32 o 
 -10   6   1       38.91       29.25      3.14 o 
  -8   6   1      633.42      574.35      6.42 o 
  -6   6   1      226.95      212.18      5.37 o 
  -4   6   1      131.09      117.89      5.06 o 
  -2   6   1      122.33      109.69      3.99 o 
   0   6   1       17.14       22.80      1.74 o 
   2   6   1      325.74      307.23      4.85 o 
   4   6   1     1792.41     1618.45     13.90 o 
   6   6   1      165.85      149.16      4.49 o 
   8   6   1      222.08      183.23      4.97 o 
  10   6   1       53.51       46.20      3.11 o 
  12   6   1        9.17        6.53      1.69 o 
  14   6   1        1.14        0.06      1.26 o 
  16   6   1       15.94       15.63      1.43 o 
  18   6   1      156.59      162.44      3.83 o 
  20   6   1       11.54       13.65      1.59 o 
  22   6   1      239.69      262.20      6.66 o 
  24   6   1      149.18      155.14      4.71 o 
  26   6   1      485.31      478.93      7.33 o 
  28   6   1       19.47       18.38      3.46 o 
  30   6   1        7.59       16.30      6.04 o 
  32   6   1        1.13        1.71      1.81 o 
 -29   7   1        0.57        5.38      3.86 o 
 -27   7   1       68.19       73.09      3.73 o 
 -25   7   1       20.91       23.24      2.41 o 
 -23   7   1      154.51      182.43      6.92 o 
 -21   7   1      101.31       93.53      3.85 o 
 -19   7   1        9.27        8.51      2.76 o 
 -17   7   1       66.23       70.26      3.39 o 
 -15   7   1      131.20      138.81      4.11 o 
 -13   7   1      347.07      350.45      8.66 o 
 -11   7   1       10.79        8.75      1.62 o 
  -9   7   1      282.83      256.89      5.30 o 
  -7   7   1        0.16        0.55      1.02 o 
  -5   7   1      161.02      148.56      3.86 o 
  -3   7   1      206.04      218.97      4.61 o 
  -1   7   1      272.19      304.23      6.03 o 
   1   7   1       24.31       23.52      1.92 o 
   3   7   1       10.62       12.97      1.48 o 
   5   7   1        0.28        0.45      1.44 o 
   7   7   1       32.07       33.77      2.96 o 
   9   7   1       46.14       49.66      3.53 o 
  11   7   1       59.57       58.43      4.45 o 
  13   7   1        0.35        1.87      1.98 o 
  15   7   1        4.53        4.17      1.99 o 
  17   7   1       46.32       52.29      4.42 o 
  19   7   1       53.40       68.00      5.07 o 
  21   7   1        6.28       10.32      2.65 o 
  23   7   1      238.90      252.94      8.27 o 
  25   7   1       20.04       21.62      5.01 o 
  27   7   1      214.85      209.93      4.87 o 
 -22   8   1        0.22        1.99      1.34 o 
 -20   8   1       14.40       13.41      1.88 o 
 -18   8   1        8.28        8.54      3.02 o 
 -16   8   1       49.82       52.55      3.08 o 
 -14   8   1      164.76      171.86      4.49 o 
 -12   8   1       17.01       13.50      2.73 o 
 -10   8   1        0.31        2.61      1.30 o 
  -8   8   1       41.10       48.79      2.66 o 
  -6   8   1        0.36       -0.12      1.15 o 
  -4   8   1      222.27      221.81      6.97 o 
  -2   8   1       29.80       36.64      2.64 o 
   0   8   1      302.40      307.80      5.66 o 
   2   8   1        0.00        1.70      1.09 o 
   4   8   1        5.67        2.03      1.74 o 
   6   8   1       51.51       43.08      4.04 o 
   8   8   1      227.63      226.13      6.54 o 
  10   8   1      560.13      561.65     13.77 o 
  12   8   1      309.76      320.83      7.76 o 
  14   8   1      229.14      225.09      6.64 o 
  16   8   1        7.67        5.97      2.61 o 
  18   8   1        1.36        0.31      2.29 o 
  20   8   1        7.64        5.53      2.61 o 
 -11   9   1       14.47       13.22      3.88 o 
  -9   9   1      299.01      294.15      7.54 o 
  -7   9   1        1.14       -0.20      1.28 o 
  -5   9   1        6.46        6.78      1.54 o 
  -3   9   1        0.01        1.31      1.12 o 
  -1   9   1        4.71        6.42      1.43 o 
   1   9   1       89.85       98.03      6.25 o 
   3   9   1       25.33       17.53      2.76 o 
   5   9   1       12.12        6.86      3.59 o 
   7   9   1        0.33       -1.84      1.84 o 
   9   9   1      595.84      607.71     14.10 o 
 -44   0   2        1.00        2.56      3.31 o 
 -42   0   2      141.85      148.69      9.96 o 
 -40   0   2      375.68      391.20      9.75 o 
 -38   0   2      269.63      274.10      9.49 o 
 -36   0   2      259.75      277.98      9.28 o 
 -34   0   2      165.32      164.08     10.20 o 
 -32   0   2        2.36        2.87      2.82 o 
 -30   0   2        5.60        8.01      1.68 o 
 -28   0   2      912.61      875.88     10.09 o 
 -26   0   2     4071.29     3986.00     31.17 o 
 -24   0   2        0.37        3.88      1.19 o 
 -22   0   2     3747.06     3584.72     23.41 o 
 -20   0   2      218.63      238.26      3.64 o 
 -18   0   2      440.11      519.63      5.03 o 
 -16   0   2       68.22       63.38      1.70 o 
 -14   0   2       27.45       20.87      1.42 o 
 -12   0   2      784.29      666.96      5.98 o 
 -10   0   2       90.43       97.05      2.19 o 
  -8   0   2     5907.84     5828.52     42.23 o 
  -6   0   2        3.22       -0.82      0.82 o 
  -4   0   2    92311.75    85929.66    624.14 o 
  -2   0   2     2315.39     2452.58     16.05 o 
   0   0   2       35.64       71.13      1.35 o 
   2   0   2     1449.19     1486.40     11.19 o 
   4   0   2     1428.19     1426.79     10.21 o 
   6   0   2      464.64      449.47      4.21 o 
   8   0   2     1247.05     1376.08     10.00 o 
  10   0   2     6149.36     6833.27     39.27 o 
  12   0   2     4463.76     4875.24     28.75 o 
  14   0   2     1329.51     1402.19      9.79 o 
  16   0   2     1475.17     1595.25     12.72 o 
  18   0   2      181.64      246.99      4.26 o 
  20   0   2      232.41      272.11      4.72 o 
  22   0   2     1644.94     1407.41     13.04 o 
  24   0   2      268.49      197.27      4.43 o 
  26   0   2      100.04      132.59      4.47 o 
  28   0   2       99.83      109.82      4.90 o 
  30   0   2      593.15      622.29     11.26 o 
  32   0   2       69.36       79.59      5.11 o 
  34   0   2       29.48       26.11      3.71 o 
  36   0   2       77.05       73.67      6.70 o 
  38   0   2        1.39       10.87      4.22 o 
  40   0   2       17.54       27.55      4.50 o 
 -43   1   2       13.90       12.74      3.42 o 
 -41   1   2       98.64      101.62      6.41 o 
 -39   1   2       19.64       26.65      2.49 o 
 -37   1   2        4.85        6.14      1.79 o 
 -35   1   2        4.25        8.28      1.57 o 
 -33   1   2        0.06       -0.74      1.22 o 
 -31   1   2       49.27       33.96      1.93 o 
 -29   1   2       37.30       36.81      1.97 o 
 -27   1   2      347.45      305.49      5.10 o 
 -25   1   2      833.79      767.97      7.14 o 
 -23   1   2      768.15      729.92      6.31 o 
 -21   1   2      403.00      407.00      3.63 o 
 -19   1   2       13.90       15.86      0.95 o 
 -17   1   2     2584.11     2687.39     11.93 o 
 -15   1   2       25.27       30.23      0.95 o 
 -13   1   2      798.27      948.34      5.66 o 
 -11   1   2      267.49      259.32      2.26 o 
  -9   1   2     3955.90     4128.27     17.67 o 
  -7   1   2      117.05      120.73      1.37 o 
  -5   1   2     1360.26     1485.02     11.09 o 
  -3   1   2    11412.93    12026.20     67.52 o 
  -1   1   2    14582.01    15421.44     78.43 o 
   1   1   2     2729.90     2966.82     12.42 o 
   3   1   2      400.94      394.74      2.74 o 
   5   1   2      443.98      500.72      3.25 o 
   7   1   2       10.61        5.79      0.64 o 
   9   1   2     2872.37     3150.37     14.84 o 
  11   1   2      100.58      110.75      1.58 o 
  13   1   2      924.31      975.93      6.20 o 
  15   1   2      762.93      749.50      4.85 o 
  17   1   2     2222.12     2039.65     11.45 o 
  19   1   2      377.91      305.07      3.61 o 
  21   1   2       88.32       84.89      2.12 o 
  23   1   2      849.24      698.38      5.72 o 
  25   1   2        1.35        4.48      1.00 o 
  27   1   2        0.84        2.43      1.04 o 
  29   1   2       93.23       98.72      4.03 o 
  31   1   2      170.08      190.69      5.77 o 
  33   1   2       17.63       26.37      2.89 o 
  35   1   2      419.63      424.33      8.41 o 
  37   1   2      478.03      475.73      9.21 o 
  39   1   2       11.74       18.14      4.16 o 
  41   1   2        0.05       -0.46      2.28 o 
 -44   2   2      373.74      391.68     12.82 o 
 -42   2   2       20.17       32.19      4.14 o 
 -40   2   2        0.61        1.53      2.92 o 
 -38   2   2       21.09       21.69      2.50 o 
 -36   2   2       45.43       45.00      3.13 o 
 -34   2   2        1.17        1.25      1.27 o 
 -32   2   2      125.67      128.89      3.42 o 
 -30   2   2      682.36      636.90      7.15 o 
 -28   2   2      238.81      222.66      3.83 o 
 -26   2   2      119.40      124.82      2.61 o 
 -24   2   2       86.62       89.21      2.02 o 
 -22   2   2      474.60      432.73      4.07 o 
 -20   2   2      110.61      123.78      2.08 o 
 -18   2   2      619.37      603.63      4.37 o 
 -16   2   2      814.49      849.02      5.22 o 
 -14   2   2      869.15     1025.64      5.44 o 
 -12   2   2      239.68      288.19      2.32 o 
 -10   2   2     1149.88     1189.65      6.91 o 
  -8   2   2      427.17      490.98      4.10 o 
  -6   2   2      533.59      425.48      3.72 o 
  -4   2   2      124.70      155.75      1.86 o 
  -2   2   2      559.69      443.64      3.53 o 
   0   2   2     1479.15     1655.66      8.77 o 
   2   2   2      796.84      790.14      3.96 o 
   4   2   2     1073.18     1205.77      5.24 o 
   6   2   2      256.00      323.02      2.12 o 
   8   2   2      222.17      334.39      2.39 o 
  10   2   2      425.70      347.13      2.67 o 
  12   2   2      399.48      393.86      3.20 o 
  14   2   2      335.98      278.37      2.79 o 
  16   2   2       14.60        9.94      1.07 o 
  18   2   2     4731.72     4474.25     25.95 o 
  20   2   2        0.10        3.54      1.01 o 
  22   2   2       31.91       13.80      2.49 o 
  24   2   2       28.31       26.86      1.87 o 
  26   2   2       33.59       32.83      2.34 o 
  28   2   2        4.75        4.00      1.28 o 
  30   2   2       24.07       24.22      1.83 o 
  32   2   2        2.84        6.95      1.65 o 
  34   2   2        1.22        4.15      1.85 o 
  36   2   2      657.16      670.94     10.80 o 
  38   2   2        6.42        8.22      3.63 o 
  40   2   2      304.37      296.38      9.06 o 
 -41   3   2      255.81      285.46      8.76 o 
 -39   3   2        9.90        9.89      2.44 o 
 -37   3   2       13.87       20.95      2.44 o 
 -35   3   2       94.33      103.92      4.10 o 
 -33   3   2        5.35        6.30      1.65 o 
 -31   3   2       57.35       71.02      3.09 o 
 -29   3   2        5.39        3.54      1.35 o 
 -27   3   2      183.23      178.60      3.87 o 
 -25   3   2       38.81       39.02      1.68 o 
 -23   3   2      635.41      582.65      5.11 o 
 -21   3   2     1462.96     1301.69      9.13 o 
 -19   3   2        8.33        2.65      0.94 o 
 -17   3   2      487.99      552.80      4.82 o 
 -15   3   2       20.22       15.61      1.22 o 
 -13   3   2      407.78      375.23      3.58 o 
 -11   3   2        0.76        1.88      0.60 o 
  -9   3   2     2277.04     2232.50     12.49 o 
  -7   3   2      229.57      254.42      2.86 o 
  -5   3   2     1278.40     1349.64     10.45 o 
  -3   3   2      379.94      289.90      2.82 o 
  -1   3   2      318.48      376.12      3.28 o 
   1   3   2     1036.42     1008.70      6.66 o 
   3   3   2      221.43      213.77      2.61 o 
   5   3   2     3136.08     3246.21     14.31 o 
   7   3   2      119.48      108.19      1.33 o 
   9   3   2       47.14       36.34      0.96 o 
  11   3   2        0.03        1.79      0.45 o 
  13   3   2     4131.81     3840.17     17.08 o 
  15   3   2      697.63      672.27      5.63 o 
  17   3   2        9.10        6.53      0.90 o 
  19   3   2      163.38      163.10      2.76 o 
  21   3   2      123.75      104.56      2.78 o 
  23   3   2       27.21       25.09      1.85 o 
  25   3   2       29.68       27.00      1.96 o 
  27   3   2       42.30       34.84      2.27 o 
  29   3   2        7.77        7.54      1.50 o 
  31   3   2       91.22      105.16      3.69 o 
  33   3   2        9.94       11.23      1.70 o 
  35   3   2      549.51      543.03      8.18 o 
  37   3   2       20.24       32.38      3.24 o 
  39   3   2      295.61      304.21      7.76 o 
 -40   4   2      117.88      109.89      5.50 o 
 -38   4   2        4.51        4.66      2.24 o 
 -36   4   2       22.19       25.20      2.52 o 
 -34   4   2       43.94       47.16      4.56 o 
 -32   4   2        0.10        2.92      2.15 o 
 -30   4   2       72.79       68.06      4.01 o 
 -28   4   2        3.29        2.82      1.37 o 
 -26   4   2        3.55        0.78      1.54 o 
 -24   4   2       44.02       43.17      2.11 o 
 -22   4   2       59.51       87.23      2.72 o 
 -20   4   2      131.54      129.60      3.34 o 
 -18   4   2      702.22      768.25      8.20 o 
 -16   4   2        0.21        0.25      0.72 o 
 -14   4   2        4.40        4.41      0.97 o 
 -12   4   2       33.71       42.43      2.04 o 
 -10   4   2      558.13      559.59      6.27 o 
  -8   4   2     1157.76     1004.52      8.17 o 
  -6   4   2        3.26        4.38      0.67 o 
  -4   4   2      214.69      252.07      3.51 o 
  -2   4   2        9.59       14.84      1.04 o 
   0   4   2      326.22      285.87      2.78 o 
   2   4   2       32.96       46.14      1.32 o 
   4   4   2      141.88       99.65      2.38 o 
   6   4   2      316.77      308.46      6.05 o 
   8   4   2      360.30      324.75      2.85 o 
  10   4   2       58.21       68.66      1.50 o 
  12   4   2      426.27      422.18      4.03 o 
  14   4   2      131.08      151.62      2.48 o 
  16   4   2      116.21       99.37      2.76 o 
  18   4   2       32.00       36.88      1.81 o 
  20   4   2       44.52       41.16      1.96 o 
  22   4   2        0.04       -0.87      0.87 o 
  24   4   2       52.76       63.30      2.99 o 
  26   4   2      629.77      655.13     10.98 o 
  28   4   2      471.41      496.60      7.51 o 
  30   4   2       66.84       68.65      3.48 o 
  32   4   2       28.81       25.77      2.36 o 
  34   4   2       13.77       18.60      2.71 o 
  36   4   2        1.57        5.49      2.53 o 
 -37   5   2       61.20       54.33      3.71 o 
 -35   5   2      130.55      135.42      4.90 o 
 -33   5   2        0.00        3.71      1.84 o 
 -31   5   2      621.22      631.33     10.57 o 
 -29   5   2        2.02        1.86      1.50 o 
 -27   5   2      251.45      261.90      5.11 o 
 -25   5   2        0.10        1.63      1.20 o 
 -23   5   2      316.51      315.40      5.67 o 
 -21   5   2      578.86      561.14      7.85 o 
 -19   5   2      259.52      255.20      5.59 o 
 -17   5   2      318.64      320.26      8.50 o 
 -15   5   2        4.63        8.53      1.35 o 
 -13   5   2        0.09        0.64      0.94 o 
 -11   5   2       82.05       76.16      3.17 o 
  -9   5   2     2032.15     1910.13     13.78 o 
  -7   5   2        3.36        1.78      0.94 o 
  -5   5   2       29.88       41.99      2.10 o 
  -3   5   2      222.31      190.34      4.01 o 
  -1   5   2        0.92        3.63      0.88 o 
   1   5   2     1865.70     1714.80     10.74 o 
   3   5   2      426.06      389.58      3.94 o 
   5   5   2      482.70      418.90      6.17 o 
   7   5   2        2.74        4.07      1.43 o 
   9   5   2      338.76      312.68      5.22 o 
  11   5   2       15.77       11.93      1.28 o 
  13   5   2      109.46       90.14      2.72 o 
  15   5   2       97.02       90.89      2.44 o 
  17   5   2        8.53        6.16      1.14 o 
  19   5   2        6.80       10.69      1.34 o 
  21   5   2        6.58        9.15      1.55 o 
  23   5   2       26.92       22.13      1.81 o 
  25   5   2       33.04       29.33      2.47 o 
  27   5   2        1.32        1.66      1.48 o 
  29   5   2       17.39       14.81      3.98 o 
  31   5   2       12.56       13.75      2.30 o 
  33   5   2       25.75       26.70      3.66 o 
 -34   6   2       55.04       69.67      6.64 o 
 -32   6   2        4.41        3.62      2.06 o 
 -30   6   2      311.75      373.91      7.44 o 
 -28   6   2      179.95      206.17      5.23 o 
 -26   6   2       60.18       61.37      3.90 o 
 -24   6   2       13.48       14.80      2.13 o 
 -22   6   2       85.31       65.50      3.40 o 
 -20   6   2       14.55       17.24      2.29 o 
 -18   6   2       41.09       35.20      2.79 o 
 -16   6   2        3.30        4.66      1.38 o 
 -14   6   2      565.74      598.42      7.73 o 
 -12   6   2      235.11      217.53      4.92 o 
 -10   6   2       17.85       17.75      1.72 o 
  -8   6   2        0.00        1.34      0.81 o 
  -6   6   2      134.07      130.70      3.39 o 
  -4   6   2       27.51       35.39      2.11 o 
  -2   6   2       97.11       92.46      2.91 o 
   0   6   2      447.09      462.16      6.01 o 
   2   6   2      249.42      259.16      4.17 o 
   4   6   2      112.34      136.48      5.75 o 
   6   6   2        2.42        4.16      1.32 o 
   8   6   2        6.14        3.43      1.27 o 
  10   6   2      106.84       95.04      3.44 o 
  12   6   2       15.93       14.08      2.14 o 
  14   6   2       13.75       12.51      2.32 o 
  16   6   2        3.54        7.12      2.04 o 
  18   6   2      879.76      913.25     11.60 o 
  20   6   2       28.90       40.07      2.78 o 
  22   6   2      563.30      607.03     11.06 o 
  24   6   2       26.75       21.15      2.64 o 
  26   6   2        4.49        8.23      4.07 o 
  28   6   2       44.09       65.06     11.37 o 
  30   6   2       61.25       57.11      3.93 o 
 -29   7   2       68.46       73.85      3.87 o 
 -27   7   2       36.50       40.98      3.41 o 
 -25   7   2       93.26      103.59      4.21 o 
 -23   7   2      271.58      266.88      6.21 o 
 -21   7   2        2.11        1.63      2.09 o 
 -19   7   2       50.45       45.35      3.37 o 
 -17   7   2       19.82       28.07      2.67 o 
 -15   7   2        7.49        4.71      1.47 o 
 -13   7   2       75.01       68.16      3.97 o 
 -11   7   2        3.96        2.98      1.24 o 
  -9   7   2        2.95        2.80      1.15 o 
  -7   7   2        0.74        0.86      1.44 o 
  -5   7   2       65.78       70.63      2.97 o 
  -3   7   2       92.48       90.93      3.62 o 
  -1   7   2       33.83       40.40      2.37 o 
   1   7   2       19.75       16.08      1.69 o 
   3   7   2       25.25       16.37      2.74 o 
   5   7   2       14.60        9.23      1.96 o 
   7   7   2       24.27       19.38      3.26 o 
   9   7   2      562.58      601.82     11.21 o 
  11   7   2      146.99      138.05      8.53 o 
  13   7   2      215.25      224.40      7.06 o 
  15   7   2      118.44      120.00      5.81 o 
  17   7   2      221.95      248.88      7.81 o 
  19   7   2        0.42        3.43      2.37 o 
  21   7   2       14.89       12.77      3.02 o 
  23   7   2      639.99      730.00     17.22 o 
  25   7   2      106.29      120.23      8.09 o 
 -22   8   2      143.38      138.92      4.99 o 
 -20   8   2        2.88        1.68      4.96 o 
 -18   8   2       16.15        8.43      5.93 o 
 -16   8   2       50.30       38.82      4.10 o 
 -14   8   2      112.09      114.69      6.63 o 
 -12   8   2        0.32        2.35      1.44 o 
 -10   8   2        9.23        7.72      1.46 o 
  -8   8   2       14.36       28.01      2.35 o 
  -6   8   2       15.45       20.66      3.17 o 
  -4   8   2      560.31      625.97      8.67 o 
  -2   8   2       71.82       87.22      3.60 o 
   0   8   2        6.42        2.17      1.48 o 
   2   8   2       40.30       42.96      4.25 o 
   4   8   2       18.38       19.60      2.73 o 
   6   8   2       50.14       60.90      4.45 o 
   8   8   2      112.80       98.84     12.29 o 
  10   8   2       49.14       42.78      4.67 o 
  12   8   2       28.03       24.07      3.91 o 
  14   8   2        0.05       -0.98      2.26 o 
  16   8   2       24.26       23.60      4.57 o 
  18   8   2        3.15        0.43      2.54 o 
  -9   9   2       95.38      114.06     10.82 o 
  -7   9   2       15.85       21.49      2.24 o 
  -5   9   2       13.04       24.62      3.54 o 
  -3   9   2       78.01       93.49      3.06 o 
  -1   9   2       75.94       89.64      7.83 o 
   1   9   2        0.42        2.94      2.06 o 
   3   9   2       24.66       30.36      3.89 o 
   5   9   2        0.07       -0.82      1.78 o 
 -43   1   3       53.29       48.43      4.02 o 
 -41   1   3       51.87       48.51      4.13 o 
 -39   1   3      166.05      164.29      5.92 o 
 -37   1   3       93.43       92.46      4.81 o 
 -35   1   3        0.84        2.25      1.47 o 
 -33   1   3       56.91       51.30      2.30 o 
 -31   1   3       76.99       73.53      2.69 o 
 -29   1   3      134.99      127.61      3.09 o 
 -27   1   3     3164.37     3074.71     21.79 o 
 -25   1   3      406.57      400.35      4.63 o 
 -23   1   3       27.43       29.77      1.34 o 
 -21   1   3      151.71      140.29      2.13 o 
 -19   1   3       77.64       79.64      1.47 o 
 -17   1   3      172.14      221.47      2.14 o 
 -15   1   3      423.90      475.66      3.13 o 
 -13   1   3     1794.54     1957.37      8.92 o 
 -11   1   3      120.93      134.05      1.47 o 
  -9   1   3        5.64        8.95      0.61 o 
  -7   1   3      607.79      730.11      3.78 o 
  -5   1   3     6827.14     7539.99     32.83 o 
  -3   1   3     2320.44     2399.98     11.33 o 
  -1   1   3      410.98      390.61      2.78 o 
   1   1   3      740.93      687.26      3.91 o 
   3   1   3      712.60      732.89      3.80 o 
   7   1   3      858.85      944.12      5.34 o 
   9   1   3     1955.59     2131.43     10.23 o 
  11   1   3     1058.91     1138.20      6.43 o 
  13   1   3        7.89        7.64      0.75 o 
  15   1   3      841.06      772.07      5.34 o 
  17   1   3      474.82      480.94      4.49 o 
  19   1   3      397.42      276.28      3.57 o 
  21   1   3      572.52      485.84      5.28 o 
  23   1   3       50.67       34.59      1.71 o 
  25   1   3      150.28      146.13      4.01 o 
  27   1   3        9.41        9.63      2.03 o 
  29   1   3       50.95       53.37      3.55 o 
  31   1   3      146.42      152.12      5.21 o 
  33   1   3        1.73        2.76      1.95 o 
  35   1   3      450.42      436.96     14.13 o 
  37   1   3       82.32       87.29      4.86 o 
  39   1   3        8.28        6.21      3.92 o 
 -44   2   3       95.75       85.89      5.46 o 
 -42   2   3       13.67       21.90      3.98 o 
 -40   2   3      130.03      125.74      4.39 o 
 -38   2   3        3.96        5.45      2.04 o 
 -36   2   3      103.43      106.18      3.96 o 
 -34   2   3      162.89      168.29      5.51 o 
 -32   2   3        8.60       12.81      1.75 o 
 -30   2   3      364.18      346.74      5.18 o 
 -28   2   3       38.99       37.49      2.21 o 
 -26   2   3      101.94      104.60      2.93 o 
 -24   2   3        0.04        0.43      0.83 o 
 -22   2   3        0.00        3.76      0.85 o 
 -20   2   3        0.02       -0.71      0.71 o 
 -18   2   3     1103.46     1148.72      7.03 o 
 -16   2   3       48.77       53.74      1.34 o 
 -14   2   3     1030.36     1027.33      5.89 o 
 -12   2   3      122.82      138.19      1.94 o 
 -10   2   3     1106.71      999.68      6.56 o 
  -8   2   3       36.09       52.38      1.32 o 
  -6   2   3     2504.29     2464.76     10.73 o 
  -4   2   3     4690.55     5600.38     24.54 o 
  -2   2   3     1477.16     1472.96      7.04 o 
   0   2   3     1614.88     1804.19      8.06 o 
   2   2   3      433.03      396.54      2.71 o 
   4   2   3      384.00      362.12      2.53 o 
   6   2   3       10.07       14.89      0.71 o 
   8   2   3        6.71        5.06      0.53 o 
  10   2   3       96.12       72.47      1.31 o 
  12   2   3      425.23      431.35      3.56 o 
  14   2   3      846.96      811.86      5.89 o 
  16   2   3       25.23       36.16      1.60 o 
  18   2   3     3682.07     3415.66     19.94 o 
  20   2   3      116.98      124.01      3.02 o 
  22   2   3        0.70        2.13      1.19 o 
  24   2   3        0.86        1.80      1.19 o 
  26   2   3       15.87       16.43      1.88 o 
  28   2   3       19.13       16.46      1.71 o 
  30   2   3        1.36        4.43      1.53 o 
  32   2   3     1424.10     1420.01     16.35 o 
  34   2   3      339.21      333.71      9.08 o 
  36   2   3       47.28       39.69      3.64 o 
  38   2   3      241.59      233.95      7.15 o 
 -41   3   3      120.24      124.73      7.20 o 
 -39   3   3       35.10       29.32      3.17 o 
 -37   3   3        9.18        7.52      3.15 o 
 -35   3   3       80.12       87.98      4.62 o 
 -33   3   3       28.85       28.39      2.91 o 
 -31   3   3       94.45       85.68      4.31 o 
 -29   3   3       76.27       74.50      3.16 o 
 -27   3   3      678.55      631.67      6.27 o 
 -25   3   3        0.51        0.54      0.98 o 
 -23   3   3       36.48       26.26      1.70 o 
 -21   3   3      205.33      160.08      3.12 o 
 -19   3   3      122.70       97.93      1.99 o 
 -17   3   3      216.49      226.04      3.35 o 
 -15   3   3       23.45       28.65      1.54 o 
 -13   3   3      360.24      341.10      4.19 o 
 -11   3   3      181.63      180.78      2.41 o 
  -9   3   3       14.90       29.03      1.17 o 
  -7   3   3      628.34      565.70      4.68 o 
  -5   3   3      416.72      338.67      3.23 o 
  -3   3   3      944.68      993.10      6.83 o 
  -1   3   3      928.23      964.31      6.27 o 
   1   3   3      150.51      157.38      1.81 o 
   3   3   3       26.99       28.40      0.96 o 
   5   3   3     1009.68     1158.15      6.21 o 
   7   3   3        9.51        8.73      0.63 o 
   9   3   3      196.46      203.03      2.07 o 
  11   3   3      540.13      498.49      3.73 o 
  13   3   3     2930.98     2812.20     14.47 o 
  15   3   3      401.64      379.32      3.75 o 
  17   3   3      222.89      185.72      2.97 o 
  19   3   3      910.85      886.68      7.47 o 
  21   3   3       85.91       94.73      2.49 o 
  23   3   3       27.13       40.95      2.30 o 
  25   3   3        3.04        3.37      1.19 o 
  27   3   3      616.16      637.56      8.81 o 
  29   3   3       14.96       16.68      2.63 o 
  31   3   3       90.10       83.86      3.75 o 
  33   3   3       58.60       64.00      3.89 o 
  35   3   3        0.03        6.62      2.03 o 
  37   3   3      353.14      370.24     16.31 o 
 -40   4   3       70.98       69.89      4.77 o 
 -38   4   3        9.94       10.04      3.30 o 
 -36   4   3        0.14        2.45      2.30 o 
 -34   4   3       42.50       45.88      3.32 o 
 -32   4   3      363.49      381.57      7.17 o 
 -30   4   3      120.31      104.39      5.43 o 
 -28   4   3       78.84       84.88      3.96 o 
 -26   4   3        9.93       15.79      1.73 o 
 -24   4   3      128.76      120.45      3.05 o 
 -22   4   3     2404.00     2215.53     16.24 o 
 -20   4   3       70.53       55.96      2.39 o 
 -18   4   3       19.72       16.78      1.51 o 
 -16   4   3        0.01        0.97      0.84 o 
 -14   4   3        2.87        4.46      0.94 o 
 -12   4   3      215.22      220.76      3.79 o 
 -10   4   3     1137.28     1126.59      9.74 o 
  -8   4   3     5953.15     5735.20     30.59 o 
  -6   4   3      274.14      274.98      3.86 o 
  -4   4   3       27.46       13.22      1.09 o 
  -2   4   3        8.35        7.98      0.89 o 
   0   4   3      129.96      177.52      2.68 o 
   2   4   3       38.75       44.20      1.17 o 
   4   4   3       42.17       59.10      1.44 o 
   6   4   3      108.79       64.32      1.30 o 
   8   4   3      296.13      213.52      2.52 o 
  10   4   3      776.06      698.85      4.82 o 
  12   4   3     1315.78     1183.50      8.90 o 
  14   4   3       31.33       24.24      1.53 o 
  16   4   3      488.55      489.24      5.55 o 
  18   4   3        0.39       -0.77      0.81 o 
  20   4   3      198.73      226.53      4.32 o 
  22   4   3        3.24        1.24      1.06 o 
  24   4   3       65.33       71.15      3.16 o 
  26   4   3       33.64       31.49      2.37 o 
  28   4   3       29.42       29.66      2.43 o 
  30   4   3       14.38       14.40      2.11 o 
  32   4   3       22.01       30.57      2.78 o 
  34   4   3        1.57        2.11      2.27 o 
 -37   5   3        4.45        6.14      2.37 o 
 -35   5   3        0.00       -0.82      1.59 o 
 -33   5   3        0.89        3.80      1.99 o 
 -31   5   3      421.52      415.51      9.38 o 
 -29   5   3       41.09       47.44      2.87 o 
 -27   5   3      270.98      264.55      5.26 o 
 -25   5   3       14.74       13.69      1.76 o 
 -23   5   3      201.06      199.27      5.08 o 
 -21   5   3     1170.72     1072.92     13.03 o 
 -19   5   3       78.46       72.03      3.63 o 
 -17   5   3      120.78      108.79      3.34 o 
 -15   5   3        4.31        5.59      1.22 o 
 -13   5   3       15.29       13.20      2.04 o 
 -11   5   3      105.40       96.85      3.11 o 
  -9   5   3      457.71      399.33      5.04 o 
  -7   5   3      194.00      179.18      3.26 o 
  -5   5   3      381.06      348.87      4.95 o 
  -3   5   3      196.23      183.81      3.35 o 
  -1   5   3      722.69      712.40      6.73 o 
   1   5   3      119.01      156.30      3.10 o 
   3   5   3      137.52      121.79      2.46 o 
   5   5   3      932.72      757.22      6.24 o 
   7   5   3        0.03        2.14      0.55 o 
   9   5   3       70.69       65.94      1.82 o 
  11   5   3      155.39      130.49      2.66 o 
  13   5   3     1242.63     1175.75      9.64 o 
  15   5   3      165.53      176.54      5.09 o 
  17   5   3      130.71      120.74      3.73 o 
  19   5   3      198.49      188.80      3.96 o 
  21   5   3        2.91        2.39      2.14 o 
  23   5   3       97.86      102.96      4.12 o 
  25   5   3       70.68       74.74      3.33 o 
  27   5   3       79.21       70.40      3.76 o 
  29   5   3       73.89       79.02      5.89 o 
  31   5   3       24.29       23.86      2.92 o 
 -34   6   3      186.48      179.83      6.49 o 
 -32   6   3      221.04      221.31      7.93 o 
 -30   6   3       38.75       49.15      3.32 o 
 -28   6   3       23.34       25.31      2.53 o 
 -26   6   3        0.85        1.24      1.53 o 
 -24   6   3        2.15        0.71      3.02 o 
 -22   6   3      214.10      222.03      5.80 o 
 -20   6   3       37.87       36.92      2.93 o 
 -18   6   3      290.14      311.55      6.58 o 
 -16   6   3       24.69       29.00      2.40 o 
 -14   6   3       22.42       22.17      1.98 o 
 -12   6   3      101.30       95.92      3.41 o 
 -10   6   3       45.80       42.46      3.45 o 
  -8   6   3      400.60      373.54      5.33 o 
  -6   6   3      205.99      201.06      5.03 o 
  -4   6   3      106.40      133.36      3.29 o 
  -2   6   3      152.26      148.52      3.40 o 
   0   6   3     1841.42     1746.39     12.91 o 
   2   6   3       54.08       49.48      3.55 o 
   4   6   3      273.16      254.53      5.38 o 
   6   6   3       34.87       35.93      2.74 o 
   8   6   3       28.85       23.34      2.89 o 
  10   6   3       24.07       25.10      3.13 o 
  12   6   3        3.28        2.97      2.97 o 
  14   6   3        1.70        7.93      2.47 o 
  16   6   3        0.06        1.29      1.63 o 
  18   6   3       25.68       38.15      2.47 o 
  20   6   3       18.31       18.00      1.82 o 
  22   6   3      195.93      195.70      7.10 o 
  24   6   3       16.58       17.10      2.13 o 
  26   6   3       66.83       78.18      3.95 o 
  28   6   3       50.90       55.95      5.88 o 
 -29   7   3       16.81       18.74      2.41 o 
 -27   7   3      228.09      263.45      6.27 o 
 -25   7   3       50.87       38.96      3.02 o 
 -23   7   3       13.24        7.20      1.93 o 
 -21   7   3       15.97       13.46      2.27 o 
 -19   7   3       84.88       84.91      4.06 o 
 -17   7   3      121.27      124.43      4.90 o 
 -15   7   3        0.02       -0.55      1.09 o 
 -13   7   3      210.51      196.92      4.66 o 
 -11   7   3        1.47        3.29      1.34 o 
  -9   7   3       97.75       79.97      5.94 o 
  -7   7   3       64.61       65.61      3.54 o 
  -5   7   3      169.44      187.27      7.63 o 
  -3   7   3       10.84        5.64      1.36 o 
  -1   7   3      127.46      117.89      3.47 o 
   1   7   3      297.00      276.24      6.24 o 
   3   7   3        0.04        1.63      1.69 o 
   5   7   3      190.31      182.89      5.35 o 
   7   7   3       36.67       37.78      3.67 o 
   9   7   3      183.11      176.39      7.46 o 
  11   7   3       28.11       36.70      4.36 o 
  13   7   3        0.01        1.14      2.17 o 
  15   7   3       19.85       27.76      4.29 o 
  17   7   3        4.32        2.11      2.68 o 
  19   7   3      158.09      163.04      8.13 o 
  21   7   3       61.47       63.61      4.97 o 
  23   7   3      201.44      194.63      8.36 o 
 -22   8   3       52.73       50.25      5.84 o 
 -20   8   3        3.03        3.70      1.76 o 
 -18   8   3        5.85        3.26      1.65 o 
 -16   8   3       23.57       21.65      2.43 o 
 -14   8   3      236.31      235.28      5.62 o 
 -12   8   3      298.16      294.47      6.63 o 
 -10   8   3       61.55       63.41      4.77 o 
  -8   8   3       44.91       50.37      2.96 o 
  -6   8   3       20.93       28.17      2.24 o 
  -4   8   3      152.88      159.05      4.38 o 
  -2   8   3        8.14        9.26      1.45 o 
   0   8   3        7.63       10.05      2.65 o 
   2   8   3       14.43       13.79      2.63 o 
   4   8   3      159.64      155.48      5.73 o 
   6   8   3      345.99      343.80     14.02 o 
   8   8   3      539.04      552.00     13.62 o 
  10   8   3      312.38      325.67     12.66 o 
  12   8   3        0.09       -1.76      2.21 o 
  14   8   3        3.15        6.55      3.74 o 
  16   8   3       10.15        5.25      3.48 o 
 -44   0   4       13.78       18.60      4.59 o 
 -42   0   4       81.62       78.66     18.85 o 
 -40   0   4      167.58      155.39     12.10 o 
 -38   0   4       79.48       77.58      9.69 o 
 -36   0   4        0.99        9.15      4.64 o 
 -34   0   4       33.09       45.92      6.31 o 
 -32   0   4      459.03      453.04      9.39 o 
 -30   0   4     2019.83     1979.18     20.84 o 
 -28   0   4      347.84      342.00      5.77 o 
 -26   0   4     3527.47     3478.11     25.91 o 
 -24   0   4      161.57      167.11      3.86 o 
 -22   0   4       43.25       44.68      1.97 o 
 -20   0   4       37.75       34.76      2.16 o 
 -18   0   4        0.32        1.06      0.84 o 
 -16   0   4      102.13       70.16      2.07 o 
 -14   0   4     1062.12     1217.13      9.67 o 
 -12   0   4     6588.36     6829.34     41.62 o 
 -10   0   4      505.91      533.04      5.43 o 
  -8   0   4     7919.79     8579.16     55.26 o 
  -6   0   4     1019.74     1106.08     13.19 o 
  -4   0   4     2446.33     2433.12     13.72 o 
  -2   0   4      350.46      360.68      3.39 o 
   0   0   4       51.39       42.98      1.17 o 
   2   0   4      240.92      229.52      2.84 o 
   4   0   4      115.49      132.34      2.28 o 
   6   0   4     1218.79     1349.94      9.24 o 
   8   0   4     3954.56     4170.13     23.87 o 
  10   0   4     1263.75     1333.61      9.29 o 
  12   0   4      828.52      862.50      7.86 o 
  14   0   4        0.31        2.37      1.04 o 
  16   0   4      196.57      194.06      5.54 o 
  18   0   4     2535.28     2245.52     24.08 o 
  20   0   4      208.64      167.42      4.79 o 
  22   0   4        0.01        7.11      2.17 o 
  24   0   4       95.20       95.32      4.71 o 
  26   0   4      286.15      282.63      7.61 o 
  28   0   4       86.53       90.85      5.38 o 
  30   0   4       62.16       57.19      4.65 o 
  32   0   4      102.05      125.17      6.34 o 
  34   0   4        0.00       -1.23      2.83 o 
  36   0   4      476.78      503.44     15.91 o 
  38   0   4        0.20       -3.00      5.82 o 
 -43   1   4       22.68       28.43      7.01 o 
 -41   1   4       11.27       18.30      4.28 o 
 -39   1   4        6.22        8.06      4.23 o 
 -37   1   4        3.45        1.68      1.84 o 
 -35   1   4       67.57       60.73      4.27 o 
 -33   1   4       19.79       16.79      3.12 o 
 -31   1   4       88.54       91.84      3.56 o 
 -29   1   4       97.48       91.80      3.66 o 
 -27   1   4       12.45       15.55      2.06 o 
 -25   1   4      790.76      771.85      6.46 o 
 -23   1   4      137.98      130.13      2.59 o 
 -21   1   4      343.14      369.78      3.40 o 
 -19   1   4       12.92       12.53      1.00 o 
 -17   1   4      331.37      353.39      3.25 o 
 -15   1   4       11.24        8.90      0.85 o 
 -13   1   4     1045.01     1099.56      6.09 o 
 -11   1   4      112.74      121.11      1.71 o 
  -9   1   4      288.44      364.96      2.83 o 
  -7   1   4     2566.70     2871.05     12.67 o 
  -5   1   4     9238.02    10163.29     38.96 o 
  -3   1   4     2221.43     2482.29     11.20 o 
  -1   1   4        0.02        2.27      0.53 o 
   1   1   4       28.74       25.41      0.90 o 
   3   1   4        1.27        1.19      0.45 o 
   5   1   4      138.80      156.48      2.26 o 
   7   1   4      206.66      221.01      2.26 o 
   9   1   4     3570.21     3553.97     15.98 o 
  11   1   4       40.03       40.99      1.41 o 
  13   1   4      123.04      107.99      2.05 o 
  15   1   4       94.63       93.14      2.09 o 
  17   1   4       10.89       16.27      1.30 o 
  19   1   4      215.12      184.38      3.36 o 
  21   1   4        4.77        8.65      1.11 o 
  23   1   4       15.77       15.37      1.83 o 
  25   1   4       68.54       80.57      4.08 o 
  27   1   4      113.42      129.66      4.60 o 
  29   1   4        0.89        0.84      1.58 o 
  31   1   4      649.74      666.30     10.82 o 
  33   1   4      472.32      478.28      9.34 o 
  35   1   4      154.49      160.71      6.15 o 
  37   1   4       57.75       56.79      5.02 o 
 -42   2   4        9.73       10.29      2.62 o 
 -40   2   4      105.81      115.96      4.39 o 
 -38   2   4        0.17        0.72      1.63 o 
 -36   2   4      107.41      103.46      3.87 o 
 -34   2   4      309.12      299.80      6.25 o 
 -32   2   4      272.69      274.75      5.24 o 
 -30   2   4       27.17       31.73      2.15 o 
 -28   2   4       23.52       30.76      2.00 o 
 -26   2   4      345.21      327.38      4.40 o 
 -24   2   4      152.24      156.78      3.01 o 
 -22   2   4      462.49      423.09      4.46 o 
 -20   2   4      242.25      239.79      3.11 o 
 -18   2   4      340.73      363.85      3.56 o 
 -16   2   4        1.01       -0.65      0.65 o 
 -14   2   4      135.98      126.79      2.16 o 
 -12   2   4       29.51       25.36      0.90 o 
 -10   2   4      844.15      781.87      4.65 o 
  -8   2   4     2015.11     2174.97      9.71 o 
  -6   2   4       26.95       13.92      0.70 o 
  -4   2   4      238.57      254.07      2.21 o 
  -2   2   4       37.41       34.34      0.99 o 
   0   2   4      200.55      212.49      2.08 o 
   2   2   4       75.27       91.49      1.35 o 
   4   2   4       80.15      112.61      1.77 o 
   6   2   4      332.02      296.20      2.54 o 
   8   2   4      383.57      381.09      3.25 o 
  10   2   4      344.24      311.70      3.00 o 
  12   2   4       73.52       72.00      1.92 o 
  14   2   4     5110.98     4935.08     27.85 o 
  16   2   4       26.25       20.44      1.67 o 
  18   2   4       11.99       19.20      1.69 o 
  20   2   4       50.77       45.75      2.51 o 
  22   2   4       33.20       25.15      2.09 o 
  24   2   4       19.99       21.19      2.01 o 
  26   2   4       88.92       96.97      3.46 o 
  28   2   4      117.65      133.28      4.83 o 
  30   2   4        5.39       10.00      2.27 o 
  32   2   4       86.44       89.45      4.77 o 
  34   2   4       61.90       63.50      4.21 o 
  36   2   4       64.48       68.32      7.62 o 
 -41   3   4        1.73        3.67      5.54 o 
 -39   3   4        4.20        3.68      2.10 o 
 -37   3   4        3.65        5.56      2.03 o 
 -35   3   4        0.39        1.39      1.82 o 
 -33   3   4        0.75        0.68      1.71 o 
 -31   3   4      419.57      422.66      8.19 o 
 -29   3   4       58.15       64.11      4.37 o 
 -27   3   4      110.93      100.74      3.65 o 
 -25   3   4      397.98      366.20      4.78 o 
 -23   3   4        3.85        0.12      1.00 o 
 -21   3   4      518.20      547.09      6.12 o 
 -19   3   4       56.83       63.25      2.58 o 
 -17   3   4        6.58       14.24      1.26 o 
 -15   3   4        0.68        0.66      0.77 o 
 -13   3   4     1551.45     1550.17     10.61 o 
 -11   3   4        3.02        3.29      0.83 o 
  -9   3   4     1362.96     1363.79     10.11 o 
  -7   3   4      283.04      228.99      3.07 o 
  -5   3   4      176.20      203.55      2.83 o 
  -3   3   4      554.72      521.32      5.21 o 
  -1   3   4      144.85      146.50      2.59 o 
   1   3   4     1471.73     1571.05      9.11 o 
   3   3   4       25.47       16.22      1.01 o 
   5   3   4      223.67      174.68      2.11 o 
   7   3   4        4.67        6.71      0.76 o 
   9   3   4     1742.59     1683.06      9.44 o 
  11   3   4       84.76       86.45      1.83 o 
  13   3   4        0.49        2.93      0.98 o 
  15   3   4      227.31      240.34      3.46 o 
  17   3   4      514.97      488.66      5.62 o 
  19   3   4      369.29      359.95      4.90 o 
  21   3   4       12.21       13.30      1.54 o 
  23   3   4       12.47       15.95      1.66 o 
  25   3   4       17.19       17.46      2.26 o 
  27   3   4      312.01      322.59      6.06 o 
  29   3   4        0.00        0.69      1.82 o 
  31   3   4      385.68      374.73      5.96 o 
  33   3   4       31.92       45.82      3.91 o 
  35   3   4      378.19      388.03     10.58 o 
 -40   4   4        7.26        3.77      3.46 o 
 -38   4   4        5.04        5.48      3.36 o 
 -36   4   4       44.78       43.58      3.75 o 
 -34   4   4      106.82      109.54      5.38 o 
 -32   4   4       29.56       24.68      2.91 o 
 -30   4   4        4.52        6.53      1.97 o 
 -28   4   4       23.08       23.82      2.05 o 
 -26   4   4        0.18        0.97      1.16 o 
 -24   4   4       36.51       38.67      2.52 o 
 -22   4   4      150.52      162.06      3.63 o 
 -20   4   4       11.00       10.10      1.34 o 
 -18   4   4      108.26      113.40      2.98 o 
 -16   4   4        0.06        2.35      0.96 o 
 -14   4   4      330.43      310.06      5.15 o 
 -12   4   4      574.18      506.44      6.24 o 
 -10   4   4       39.53       36.75      1.90 o 
  -8   4   4       97.11      112.18      2.99 o 
  -6   4   4        0.04        0.60      0.62 o 
  -4   4   4       18.55       15.20      1.26 o 
  -2   4   4        0.05        0.38      0.85 o 
   0   4   4      457.69      397.06      4.66 o 
   2   4   4      343.14      323.22      4.16 o 
   4   4   4     1280.00     1187.99      8.60 o 
   6   4   4       88.34       80.49      1.79 o 
   8   4   4      115.32      115.53      2.58 o 
  10   4   4        0.24        0.67      0.77 o 
  12   4   4      116.04      111.41      2.75 o 
  14   4   4       14.60       19.48      1.49 o 
  16   4   4       17.23       15.15      1.94 o 
  18   4   4       53.43       60.06      2.39 o 
  20   4   4        1.91        2.39      1.16 o 
  22   4   4      376.70      382.30      6.05 o 
  24   4   4      178.61      180.24      4.37 o 
  26   4   4      114.34      112.26      4.75 o 
  28   4   4       35.63       31.87      2.95 o 
  30   4   4       17.16       19.65      2.57 o 
  32   4   4        0.31        2.50      2.57 o 
 -37   5   4        1.26        1.47      2.21 o 
 -35   5   4      346.46      328.69      8.09 o 
 -33   5   4        9.37        8.34      2.85 o 
 -31   5   4      352.02      394.15      6.98 o 
 -29   5   4        1.73        2.92      1.45 o 
 -27   5   4       74.38       78.85      3.92 o 
 -25   5   4      235.72      231.21      5.44 o 
 -23   5   4      375.57      388.38      7.59 o 
 -21   5   4      440.34      440.33      8.31 o 
 -19   5   4       83.86       93.43      3.86 o 
 -17   5   4      279.76      307.27      5.66 o 
 -15   5   4       64.34       68.63      3.16 o 
 -13   5   4      439.40      407.16      5.97 o 
 -11   5   4       58.89       58.86      2.40 o 
  -9   5   4       25.65       32.42      2.25 o 
  -7   5   4      223.33      202.79      3.95 o 
  -5   5   4       15.81       14.75      1.37 o 
  -3   5   4      600.56      537.35      6.21 o 
  -1   5   4      244.31      218.06      4.74 o 
   1   5   4       49.28       36.63      2.07 o 
   3   5   4        8.39        8.56      1.15 o 
   5   5   4      179.73      156.16      3.19 o 
   7   5   4        8.99        7.34      1.08 o 
   9   5   4       14.28       12.82      1.51 o 
  11   5   4       10.37       10.51      1.39 o 
  13   5   4        1.69        3.50      1.35 o 
  15   5   4       16.56       24.20      1.98 o 
  17   5   4        6.37        7.39      1.55 o 
  19   5   4        0.28        0.48      1.25 o 
  21   5   4        3.17        3.65      1.33 o 
  23   5   4      230.42      221.93      6.09 o 
  25   5   4       11.29        8.61      1.97 o 
  27   5   4       61.21       65.29      5.03 o 
  29   5   4       44.55       39.81      3.66 o 
 -32   6   4       73.63       88.31      4.81 o 
 -30   6   4       59.63       65.51      3.84 o 
 -28   6   4        6.04        6.68      1.81 o 
 -26   6   4      168.27      151.05      4.86 o 
 -24   6   4       29.13       31.67      3.05 o 
 -22   6   4       83.07       71.66      4.07 o 
 -20   6   4       14.18       13.48      2.09 o 
 -18   6   4      195.61      192.26      5.67 o 
 -16   6   4       85.95       82.60      3.70 o 
 -14   6   4        4.07        1.45      1.23 o 
 -12   6   4       48.12       38.81      3.74 o 
 -10   6   4      210.54      214.39      4.86 o 
  -8   6   4      225.30      250.43      4.49 o 
  -6   6   4       26.93       22.11      1.76 o 
  -4   6   4      156.81      150.36      4.03 o 
  -2   6   4       76.59       89.06      3.74 o 
   0   6   4      443.88      471.12      8.46 o 
   2   6   4       39.26       35.10      2.15 o 
   4   6   4       70.55       71.14      2.76 o 
   6   6   4        1.76        3.20      1.51 o 
   8   6   4       16.90       13.75      2.11 o 
  10   6   4       23.36       26.50      3.38 o 
  12   6   4        1.69       -0.44      1.76 o 
  14   6   4     1076.07     1153.74     19.65 o 
  16   6   4       21.92       32.69      2.85 o 
  18   6   4      133.07      162.07      4.16 o 
  20   6   4        4.25        4.67      1.55 o 
  22   6   4        5.17       12.60      1.85 o 
  24   6   4       11.75       14.62      2.32 o 
  26   6   4       79.51       83.27      4.80 o 
 -27   7   4       50.69       53.24      3.66 o 
 -25   7   4       19.63       20.52      2.54 o 
 -23   7   4       48.96       46.14      3.54 o 
 -21   7   4        3.23        2.95      1.69 o 
 -19   7   4       15.68       10.38      2.01 o 
 -17   7   4      190.39      180.92      5.42 o 
 -15   7   4        2.23        5.90      1.72 o 
 -13   7   4       69.00       67.27      3.38 o 
 -11   7   4        1.86        4.22      1.29 o 
  -9   7   4       64.17       65.90      3.28 o 
  -7   7   4       75.59       81.03      3.14 o 
  -5   7   4      132.67      146.01      5.41 o 
  -3   7   4      106.68      104.12      3.76 o 
  -1   7   4      124.46      115.22      4.93 o 
   1   7   4      126.95      134.34      3.55 o 
   3   7   4       22.60       16.48      2.61 o 
   5   7   4      452.77      475.23      8.85 o 
   7   7   4       49.05       48.64      5.92 o 
   9   7   4      555.85      589.25     12.47 o 
  11   7   4       19.11       20.87      5.08 o 
  13   7   4       48.69       52.14      4.93 o 
  15   7   4       51.80       66.00      6.86 o 
  17   7   4       14.03       12.81      6.54 o 
  19   7   4      487.88      571.71     14.05 o 
  21   7   4      224.39      235.37     10.86 o 
 -20   8   4       19.16       18.54      4.35 o 
 -18   8   4       87.67       80.13      4.66 o 
 -16   8   4        0.63        3.44      1.57 o 
 -14   8   4        1.55        4.22      1.66 o 
 -12   8   4       53.98       73.24      5.59 o 
 -10   8   4       35.29       41.66      3.38 o 
  -8   8   4      171.15      195.74      5.18 o 
  -6   8   4       73.83       84.24      4.09 o 
  -4   8   4        5.62       10.35      2.35 o 
  -2   8   4       15.70       25.73      3.18 o 
   0   8   4        8.23       11.82      4.26 o 
   2   8   4       39.91       43.74      6.37 o 
   4   8   4       74.30       77.28      5.00 o 
   6   8   4       11.10        9.86      3.16 o 
   8   8   4       23.89       32.33      5.12 o 
  10   8   4        0.40        2.26      4.70 o 
  12   8   4       15.84       11.52      3.54 o 
 -43   1   5       76.16       75.03      5.78 o 
 -41   1   5       81.26       84.54      5.91 o 
 -39   1   5        9.08        9.74      2.81 o 
 -37   1   5        9.16        7.59      2.53 o 
 -35   1   5      171.60      181.52      5.50 o 
 -33   1   5       44.75       48.49      3.31 o 
 -31   1   5     1527.24     1514.15     16.95 o 
 -29   1   5       79.07       74.65      3.96 o 
 -27   1   5       26.62       27.03      1.87 o 
 -25   1   5        3.66        1.87      1.01 o 
 -23   1   5       28.72       34.24      1.58 o 
 -21   1   5       32.83       37.68      1.59 o 
 -19   1   5      114.04      132.54      2.28 o 
 -17   1   5      481.00      541.46      4.70 o 
 -15   1   5        0.08        1.07      0.77 o 
 -13   1   5      240.01      263.28      2.87 o 
 -11   1   5       10.36       15.47      0.98 o 
  -9   1   5     1525.35     1638.75      8.06 o 
  -7   1   5      266.57      240.37      2.14 o 
  -5   1   5      446.12      455.84      4.19 o 
  -3   1   5      548.23      545.50      3.90 o 
  -1   1   5      146.98      143.73      2.04 o 
   1   1   5        4.54        1.74      0.61 o 
   3   1   5      353.58      377.53      2.98 o 
   5   1   5      504.72      533.46      3.80 o 
   7   1   5      257.80      269.68      2.88 o 
   9   1   5        6.78        5.81      0.84 o 
  11   1   5      346.28      324.74      3.52 o 
  13   1   5      506.50      504.19      4.89 o 
  15   1   5      260.76      210.31      3.42 o 
  17   1   5      805.31      725.38      7.44 o 
  19   1   5      151.90      127.60      3.73 o 
  21   1   5       99.76      106.37      4.25 o 
  23   1   5       12.75       11.87      2.05 o 
  25   1   5       69.18       71.89      4.07 o 
  27   1   5       41.29       33.77      3.19 o 
  29   1   5       11.68        9.09      2.35 o 
  31   1   5      727.64      710.03     11.54 o 
  33   1   5      143.15      154.00      7.19 o 
  35   1   5        5.27        6.38      2.97 o 
 -42   2   5        0.26        4.42      2.98 o 
 -40   2   5       10.29       13.41      3.27 o 
 -38   2   5       50.42       55.32      3.99 o 
 -36   2   5       53.87       61.07      3.58 o 
 -34   2   5       47.83       44.89      2.90 o 
 -32   2   5        2.02        0.64      1.78 o 
 -30   2   5      351.96      359.12      5.81 o 
 -28   2   5       72.06       77.59      2.68 o 
 -26   2   5      361.47      340.41      4.52 o 
 -24   2   5        0.40        1.34      0.91 o 
 -22   2   5      401.63      415.48      4.33 o 
 -20   2   5       12.49       14.99      1.20 o 
 -18   2   5      112.73      103.36      2.52 o 
 -16   2   5        8.09        9.01      1.11 o 
 -14   2   5      699.98      678.21      5.14 o 
 -12   2   5       11.53       12.43      1.01 o 
 -10   2   5      771.98      773.30      5.38 o 
  -8   2   5     1845.48     2157.47     10.47 o 
  -6   2   5      103.65       81.75      1.76 o 
  -4   2   5     2195.99     2369.25     11.97 o 
  -2   2   5       50.29       48.56      1.47 o 
   0   2   5       71.26       73.87      1.87 o 
   2   2   5        4.57        5.47      0.94 o 
   4   2   5        0.60       -0.19      0.57 o 
   6   2   5      255.44      261.22      3.19 o 
   8   2   5     1007.38     1014.95      7.13 o 
  10   2   5     2243.07     2208.07     13.05 o 
  12   2   5        1.72        4.46      1.06 o 
  14   2   5      753.79      746.95      7.22 o 
  16   2   5        0.02       -0.77      1.08 o 
  18   2   5        9.64        8.76      1.46 o 
  20   2   5        0.00       -0.10      1.12 o 
  22   2   5       38.12       47.25      2.70 o 
  24   2   5       73.23       75.21      4.03 o 
  26   2   5       29.94       32.61      3.03 o 
  28   2   5      603.99      605.55     10.14 o 
  30   2   5      517.33      482.95      9.93 o 
  32   2   5       54.17       47.38      4.89 o 
  34   2   5      208.93      197.69      9.82 o 
 -41   3   5        7.96       12.46      4.65 o 
 -39   3   5        4.86        4.81      3.27 o 
 -37   3   5        7.01        9.89      2.29 o 
 -35   3   5        5.29        3.29      2.14 o 
 -33   3   5       12.79       14.68      2.64 o 
 -31   3   5      161.53      150.92      5.25 o 
 -29   3   5        5.36        4.14      1.75 o 
 -27   3   5       83.58       82.06      2.99 o 
 -25   3   5      158.97      140.54      3.19 o 
 -23   3   5      266.29      235.66      3.98 o 
 -21   3   5      335.89      347.51      4.26 o 
 -19   3   5       53.71       58.14      2.07 o 
 -17   3   5      207.03      208.77      3.15 o 
 -15   3   5      132.94      132.57      2.85 o 
 -13   3   5      486.26      493.67      6.05 o 
 -11   3   5      500.31      487.56      6.38 o 
  -9   3   5     1907.56     1923.03     14.73 o 
  -7   3   5        3.48        1.95      0.84 o 
  -5   3   5       16.40       13.14      1.20 o 
  -3   3   5       44.87       60.72      2.03 o 
  -1   3   5       18.25       14.58      1.21 o 
   1   3   5      660.71      696.50      5.72 o 
   3   3   5        5.35        8.50      0.92 o 
   5   3   5        5.76        1.62      0.70 o 
   7   3   5       90.03       82.75      2.11 o 
   9   3   5     1423.80     1386.32     10.22 o 
  11   3   5       91.55       91.11      2.58 o 
  13   3   5      404.78      364.30      4.63 o 
  15   3   5      850.74      859.06      8.00 o 
  17   3   5      250.29      252.49      4.21 o 
  19   3   5       14.48        8.88      1.41 o 
  21   3   5        8.31       16.55      2.48 o 
  23   3   5      531.96      555.60      9.94 o 
  25   3   5       25.08       18.85      2.17 o 
  27   3   5       13.93       13.56      2.09 o 
  29   3   5      222.04      232.90      6.31 o 
  31   3   5      143.75      175.29      5.57 o 
  33   3   5       36.02       14.82      4.61 o 
 -38   4   5       31.18       31.90      3.93 o 
 -36   4   5      444.40      482.93      9.80 o 
 -34   4   5      191.49      179.39      6.14 o 
 -32   4   5       53.61       56.62      4.08 o 
 -30   4   5      384.69      395.51      7.20 o 
 -28   4   5      142.98      133.19      4.05 o 
 -26   4   5      480.22      463.83      6.53 o 
 -24   4   5       80.13       74.39      3.01 o 
 -22   4   5       74.82       69.28      3.29 o 
 -20   4   5        1.46        0.67      1.14 o 
 -18   4   5       15.49       11.35      2.27 o 
 -16   4   5       19.67       16.95      1.78 o 
 -14   4   5      503.44      496.30      6.91 o 
 -12   4   5     1946.84     1880.53     15.18 o 
 -10   4   5      345.51      325.95      4.84 o 
  -8   4   5        0.04        1.08      0.86 o 
  -6   4   5        7.16        5.17      1.06 o 
  -4   4   5       89.74      117.51      2.83 o 
  -2   4   5        7.29        9.23      1.29 o 
   0   4   5       84.56      102.04      2.64 o 
   2   4   5       62.47       37.61      1.91 o 
   4   4   5      461.35      375.27      4.85 o 
   6   4   5       73.93       69.11      2.42 o 
   8   4   5      530.54      478.92      6.50 o 
  10   4   5      332.95      337.92      5.52 o 
  12   4   5      499.11      515.13      8.51 o 
  14   4   5      524.35      478.53     13.88 o 
  16   4   5      202.51      229.05      4.92 o 
  18   4   5      107.37      117.04      3.93 o 
  20   4   5       15.02       20.96      2.12 o 
  22   4   5        6.19        6.37      1.55 o 
  24   4   5        0.02        3.89      2.75 o 
  26   4   5       23.07       30.33      4.64 o 
  28   4   5        0.09        5.19      1.84 o 
  30   4   5        1.55        4.52      2.72 o 
 -35   5   5      158.58      168.70      7.03 o 
 -33   5   5        0.99        0.37      2.36 o 
 -31   5   5       87.51       77.13      3.62 o 
 -29   5   5       39.49       43.16      2.74 o 
 -27   5   5      106.90      108.96      4.55 o 
 -25   5   5      469.92      429.15      8.47 o 
 -23   5   5      103.54       80.23      4.30 o 
 -21   5   5       94.87       88.00      4.24 o 
 -19   5   5       14.47       15.72      2.13 o 
 -17   5   5       79.45       86.71      3.76 o 
 -15   5   5       38.00       34.88      2.58 o 
 -13   5   5        0.07        0.03      1.12 o 
 -11   5   5      222.46      202.54      4.71 o 
  -9   5   5     1213.97     1213.22     11.79 o 
  -7   5   5        0.32        0.62      1.11 o 
  -5   5   5      124.41      114.03      3.62 o 
  -3   5   5        4.90        4.28      1.49 o 
  -1   5   5      146.17      135.23      3.43 o 
   1   5   5      721.41      636.20      7.34 o 
   3   5   5       15.93        8.22      1.34 o 
   5   5   5       43.56       36.88      2.13 o 
   7   5   5       90.65       80.12      2.83 o 
   9   5   5      630.85      635.40      8.38 o 
  11   5   5       11.91       16.12      1.81 o 
  13   5   5      180.20      167.80      5.70 o 
  15   5   5      129.86      136.24      6.11 o 
  17   5   5        1.01        1.28      1.65 o 
  19   5   5       36.07       30.85      4.03 o 
  21   5   5       94.45       95.63      4.50 o 
  23   5   5       15.61        9.06      2.73 o 
  25   5   5       50.10       57.56      4.31 o 
  27   5   5      182.88      193.82      8.16 o 
 -32   6   5        1.19        0.44      2.22 o 
 -30   6   5       36.95       34.72      3.13 o 
 -28   6   5       22.35       20.83      2.67 o 
 -26   6   5      384.02      349.51      8.02 o 
 -24   6   5        3.60        3.59      2.26 o 
 -22   6   5      484.66      471.76      9.03 o 
 -20   6   5       20.19       27.30      2.85 o 
 -18   6   5       56.75       58.39      3.67 o 
 -16   6   5       40.09       33.10      3.71 o 
 -14   6   5       22.72       27.47      2.49 o 
 -12   6   5      197.18      190.76      4.69 o 
 -10   6   5      185.25      185.57      5.26 o 
  -8   6   5       13.46       19.42      2.17 o 
  -6   6   5       37.94       30.18      2.25 o 
  -4   6   5      784.95      773.17      9.08 o 
  -2   6   5        1.94        0.95      1.16 o 
   0   6   5       33.74       29.64      2.30 o 
   2   6   5        1.84        3.43      1.20 o 
   4   6   5      185.74      184.98      4.23 o 
   6   6   5      158.48      151.71      3.85 o 
   8   6   5       34.51       27.19      2.10 o 
  10   6   5      104.37      101.08      3.46 o 
  12   6   5        1.02        2.68      1.18 o 
  14   6   5       34.63       19.95      1.99 o 
  16   6   5        0.84        1.16      2.18 o 
  18   6   5       26.34       27.58      4.48 o 
  20   6   5       62.64       62.81      3.63 o 
  22   6   5      140.37      151.00     15.08 o 
 -25   7   5       12.44       11.07      2.27 o 
 -23   7   5        0.01        0.86      1.86 o 
 -21   7   5       17.86       18.53      2.60 o 
 -19   7   5        7.37        7.35      1.97 o 
 -17   7   5        0.11       -0.62      1.50 o 
 -15   7   5        0.96        2.12      1.54 o 
 -13   7   5        0.55        4.57      1.61 o 
 -11   7   5       10.92       12.59      2.48 o 
  -9   7   5       59.62       75.84      3.70 o 
  -7   7   5       24.44       24.97      2.45 o 
  -5   7   5      201.66      200.73      4.69 o 
  -3   7   5      371.28      356.49      6.13 o 
  -1   7   5       41.00       31.02      3.00 o 
   1   7   5      475.05      458.35      7.24 o 
   3   7   5       66.10       68.53      4.25 o 
   5   7   5      421.39      433.79      8.81 o 
   7   7   5       12.45       17.62      3.28 o 
   9   7   5       15.31       21.96      3.83 o 
  11   7   5       18.12       21.54      3.60 o 
  13   7   5       33.20       39.52      4.51 o 
  15   7   5       12.55       25.20      4.42 o 
  17   7   5       28.16       39.44      4.28 o 
 -16   8   5      308.07      318.07     10.05 o 
 -14   8   5      221.67      233.92      9.31 o 
 -12   8   5        0.77        3.43      1.60 o 
 -10   8   5        8.74        6.31      2.66 o 
  -8   8   5       33.20       37.31      2.98 o 
  -6   8   5       10.35       12.46      2.84 o 
  -4   8   5      220.45      223.09      4.92 o 
  -2   8   5        0.15        0.57      1.18 o 
   0   8   5       14.98       15.06      2.84 o 
   2   8   5       28.11       19.89      5.96 o 
   4   8   5      254.32      280.79     10.03 o 
   6   8   5       84.95       79.07      6.39 o 
 -42   0   6       33.62       24.62      6.74 o 
 -40   0   6       43.80        8.82      4.01 o 
 -38   0   6      104.15       82.19      9.37 o 
 -36   0   6        1.20        4.19      6.01 o 
 -34   0   6      248.03      237.60      8.21 o 
 -32   0   6      207.61      208.37      7.85 o 
 -30   0   6      936.98      902.77     16.37 o 
 -28   0   6      117.39      124.71      4.65 o 
 -26   0   6       64.18       54.80      3.29 o 
 -24   0   6       14.56       12.69      2.25 o 
 -22   0   6       14.86       11.88      2.20 o 
 -20   0   6       11.36        8.22      2.59 o 
 -18   0   6      813.45      895.84     12.34 o 
 -16   0   6     2564.24     2675.23     36.45 o 
 -14   0   6      907.39      980.01     10.02 o 
 -12   0   6      638.19      656.24      7.42 o 
 -10   0   6      214.95      225.64      3.78 o 
  -8   0   6     2764.99     2938.46     20.40 o 
  -6   0   6      320.28      320.83      4.38 o 
  -4   0   6      359.65      403.39      4.90 o 
  -2   0   6      167.35      168.51      3.12 o 
   0   0   6        4.74        3.05      1.00 o 
   2   0   6       27.80       38.65      1.67 o 
   4   0   6      941.34     1009.04      8.58 o 
   6   0   6       11.84       17.40      1.62 o 
   8   0   6      660.73      643.73      7.21 o 
  10   0   6      195.10      200.53      4.65 o 
  12   0   6       96.44       97.17      3.58 o 
  14   0   6     1238.40     1197.03     15.54 o 
  16   0   6       13.59       11.55      2.23 o 
  18   0   6       39.16       19.86      3.74 o 
  20   0   6      102.52       99.83      6.06 o 
  22   0   6      118.21      109.34      5.34 o 
  24   0   6      222.68      231.75      7.53 o 
  26   0   6      154.23      154.78      6.55 o 
  28   0   6      430.31      471.97     11.09 o 
  30   0   6       73.35       63.11      6.43 o 
  32   0   6     1493.03     1594.67     31.83 o 
 -41   1   6        3.31        3.35      3.13 o 
 -39   1   6       78.01       78.51      4.59 o 
 -37   1   6        0.34        1.00      2.46 o 
 -35   1   6      313.95      305.92      7.29 o 
 -33   1   6       38.25       45.29      4.17 o 
 -31   1   6      447.93      446.20      8.80 o 
 -29   1   6      552.59      541.64      7.91 o 
 -27   1   6      589.16      583.84      6.55 o 
 -25   1   6       17.46       17.84      2.01 o 
 -23   1   6        5.48        7.05      1.42 o 
 -21   1   6       34.02       34.42      1.87 o 
 -19   1   6        1.83        2.61      1.06 o 
 -17   1   6        6.96        6.54      1.14 o 
 -15   1   6       55.54       62.20      1.96 o 
 -13   1   6      191.43      178.68      2.89 o 
 -11   1   6      217.58      251.65      3.08 o 
  -9   1   6     1982.99     2173.64     17.70 o 
  -7   1   6      248.58      275.50      3.92 o 
  -5   1   6       16.00       20.65      1.23 o 
  -3   1   6        0.02       -0.29      0.58 o 
  -1   1   6        0.05        0.05      0.71 o 
   1   1   6       12.11       13.72      1.15 o 
   3   1   6       64.22       66.96      1.86 o 
   5   1   6     3417.15     3428.72     16.69 o 
   7   1   6       11.60       10.17      1.03 o 
   9   1   6      416.63      434.87      4.52 o 
  11   1   6      551.07      535.27      5.67 o 
  13   1   6      116.37      107.53      2.68 o 
  15   1   6        0.76        1.31      1.54 o 
  17   1   6       37.33       41.66      3.45 o 
  19   1   6       39.80       31.46      2.79 o 
  21   1   6       44.84       43.15      3.27 o 
  23   1   6        0.57        1.24      1.59 o 
  25   1   6       34.37       27.27      3.05 o 
  27   1   6      169.15      172.44      5.70 o 
  29   1   6       87.03       84.29      4.96 o 
  31   1   6       87.11       91.49      8.01 o 
 -40   2   6       20.28       24.59      3.97 o 
 -38   2   6       51.98       57.22      4.77 o 
 -36   2   6       42.53       54.75      6.39 o 
 -34   2   6      136.47      141.59      8.69 o 
 -32   2   6       81.03       87.67      5.35 o 
 -30   2   6        8.62        6.09      3.15 o 
 -28   2   6       87.04       95.86      5.64 o 
 -26   2   6       79.04       73.28      3.40 o 
 -24   2   6       40.63       42.23      2.29 o 
 -22   2   6       78.93       82.29      2.81 o 
 -20   2   6       13.28       16.90      1.48 o 
 -18   2   6        4.03        5.46      1.05 o 
 -16   2   6      108.33      104.71      2.43 o 
 -14   2   6      775.64      774.28      6.26 o 
 -12   2   6     1772.62     1839.67     12.87 o 
 -10   2   6      162.32      180.83      2.89 o 
  -8   2   6     1059.19     1093.65      8.10 o 
  -6   2   6        3.77        4.00      0.96 o 
  -4   2   6        3.55        6.12      1.13 o 
  -2   2   6       19.34       24.75      1.71 o 
   0   2   6       98.15       98.08      2.91 o 
   2   2   6       38.20       37.81      1.99 o 
   4   2   6       26.95       36.41      1.89 o 
   6   2   6        0.02        0.06      0.83 o 
   8   2   6       70.29       72.11      2.36 o 
  10   2   6     2095.04     2045.10     14.06 o 
  12   2   6      114.48      110.00      3.03 o 
  14   2   6        1.06        2.38      1.06 o 
  16   2   6       22.88       22.07      2.33 o 
  18   2   6        0.34       -0.40      1.09 o 
  20   2   6       51.45       55.68      2.91 o 
  22   2   6      202.61      213.19      5.77 o 
  24   2   6      194.97      190.59      6.29 o 
  26   2   6       76.08       79.02      4.51 o 
  28   2   6       10.64       15.37      2.56 o 
  30   2   6       44.30       48.67      5.16 o 
 -39   3   6       38.00       28.98      5.41 o 
 -37   3   6        4.89        5.79      2.33 o 
 -35   3   6      490.50      512.97      9.75 o 
 -33   3   6       13.99       11.49      2.82 o 
 -31   3   6        0.01       -3.06      3.83 o 
 -29   3   6      112.60      113.66      4.24 o 
 -27   3   6        7.60        3.98      1.44 o 
 -25   3   6      222.76      228.60      4.31 o 
 -23   3   6      122.57      116.24      3.36 o 
 -21   3   6       19.56       22.32      1.73 o 
 -19   3   6        0.19        2.37      1.44 o 
 -17   3   6      650.28      643.64      7.63 o 
 -15   3   6       26.64       24.66      1.79 o 
 -13   3   6      583.01      594.81      7.46 o 
 -11   3   6       37.54       27.99      2.11 o 
  -9   3   6      336.31      369.43      5.94 o 
  -7   3   6      531.88      538.37      5.99 o 
  -5   3   6        5.54        7.86      1.02 o 
  -3   3   6      181.84      202.75      3.27 o 
  -1   3   6        7.42        5.13      1.19 o 
   1   3   6      428.92      381.68      4.62 o 
   3   3   6        4.92        5.03      1.12 o 
   5   3   6      282.54      290.17      4.40 o 
   7   3   6        4.50        4.10      1.24 o 
   9   3   6       49.55       58.79      2.98 o 
  11   3   6      152.79      158.61      3.81 o 
  13   3   6      852.85      842.06      9.32 o 
  15   3   6      431.17      412.49      7.49 o 
  17   3   6        0.31        1.82      1.18 o 
  19   3   6       34.27       31.93      2.73 o 
  21   3   6       33.26       33.96      3.05 o 
  23   3   6      266.40      251.21      5.81 o 
  25   3   6        0.49        5.72      2.08 o 
  27   3   6      362.33      403.89      8.29 o 
  29   3   6       14.13       53.35     18.48 o 
 -36   4   6       67.73       76.37      4.87 o 
 -34   4   6        5.40        5.93      2.67 o 
 -32   4   6       16.00       11.24      2.58 o 
 -30   4   6        7.98       10.31      2.22 o 
 -28   4   6       17.60       16.84      2.78 o 
 -26   4   6        0.08        0.71      1.33 o 
 -24   4   6       13.83       14.28      3.65 o 
 -22   4   6      506.48      500.07      8.83 o 
 -20   4   6       22.20       23.53      2.41 o 
 -18   4   6        2.73        1.44      1.33 o 
 -16   4   6       71.75       66.47      3.01 o 
 -14   4   6       22.46       18.24      2.20 o 
 -12   4   6       47.21       58.39      2.74 o 
 -10   4   6        3.67        2.58      1.39 o 
  -8   4   6        5.52        4.91      1.91 o 
  -6   4   6        0.61        2.18      0.96 o 
  -4   4   6      285.72      258.09      4.21 o 
  -2   4   6      110.49      110.66      2.92 o 
   0   4   6     1298.62     1264.80     11.48 o 
   2   4   6       89.63       86.08      2.85 o 
   4   4   6        8.75       11.53      2.00 o 
   6   4   6       24.77       19.75      2.17 o 
   8   4   6       81.79       81.99      4.43 o 
  10   4   6        0.19        1.74      1.41 o 
  12   4   6        8.60        7.16      1.97 o 
  14   4   6      240.24      230.42      6.34 o 
  16   4   6        2.17        5.62      2.18 o 
  18   4   6       15.46       11.79      2.40 o 
  20   4   6        1.70        1.54      1.83 o 
  22   4   6       20.96       15.09      2.57 o 
  24   4   6        0.03        1.87      3.18 o 
  26   4   6       43.32       46.25      3.77 o 
 -33   5   6        0.01        1.93      2.23 o 
 -31   5   6        0.67        2.44      2.52 o 
 -29   5   6       48.22       42.85      3.39 o 
 -27   5   6      159.48      165.86      8.09 o 
 -25   5   6      129.80      129.53      7.89 o 
 -23   5   6       78.96       84.63      6.34 o 
 -21   5   6      224.28      239.61      6.28 o 
 -19   5   6       88.17       87.83      4.55 o 
 -17   5   6       29.23       27.02      2.56 o 
 -15   5   6       57.22       55.72      3.66 o 
 -13   5   6        4.24        2.95      2.03 o 
 -11   5   6      103.46       99.50      4.25 o 
  -9   5   6       24.49       19.80      2.45 o 
  -7   5   6      136.40      136.60      5.81 o 
  -5   5   6       36.01       27.08      2.09 o 
  -3   5   6       77.57       90.08      3.06 o 
  -1   5   6       11.47       12.75      2.00 o 
   1   5   6       20.33       26.17      2.13 o 
   3   5   6        5.15        6.92      1.36 o 
   5   5   6       93.79       84.11      3.43 o 
   7   5   6        1.58        2.46      1.26 o 
   9   5   6       10.41       13.38      3.62 o 
  11   5   6       33.67       38.87      3.39 o 
  13   5   6       60.73       63.89      3.91 o 
  15   5   6       21.30       21.93      3.03 o 
  17   5   6        0.82       -1.24      1.71 o 
  19   5   6      230.59      224.24      7.15 o 
  21   5   6       33.82       28.28      3.23 o 
  23   5   6      209.95      207.16     10.29 o 
 -28   6   6       39.70       40.80      3.39 o 
 -26   6   6      234.13      223.36      6.65 o 
 -24   6   6        9.73        6.49      2.47 o 
 -22   6   6        1.99        4.10      1.86 o 
 -20   6   6        1.05        1.80      1.85 o 
 -18   6   6        9.26       11.17      2.29 o 
 -16   6   6        8.51        6.78      2.05 o 
 -14   6   6      149.94      138.49      5.15 o 
 -12   6   6      264.42      276.89      7.41 o 
 -10   6   6        5.64        8.81      1.90 o 
  -8   6   6        1.92        2.77      1.39 o 
  -6   6   6        9.21       10.51      1.70 o 
  -4   6   6      228.27      221.85      4.99 o 
  -2   6   6       18.03       15.96      1.81 o 
   0   6   6      133.11      132.53      4.09 o 
   2   6   6       25.89       27.48      2.31 o 
   4   6   6      164.30      170.16      4.26 o 
   6   6   6      166.63      183.89      5.68 o 
   8   6   6        0.46        2.90      1.40 o 
  10   6   6      530.70      564.09     10.07 o 
  12   6   6       47.62       51.11      3.63 o 
  14   6   6        7.88       11.69      2.28 o 
  16   6   6       23.99       30.50      4.51 o 
  18   6   6      123.81      150.75      7.41 o 
 -23   7   6        2.47        0.59      2.13 o 
 -21   7   6      120.66      128.66      5.90 o 
 -19   7   6       32.88       33.08      3.90 o 
 -17   7   6      244.04      241.47      9.09 o 
 -15   7   6        0.07        2.05      2.51 o 
 -13   7   6        0.58        1.00      1.92 o 
 -11   7   6       10.90        9.16      1.92 o 
  -9   7   6       79.63       79.86      4.10 o 
  -7   7   6       72.61       71.59      3.97 o 
  -5   7   6      238.75      221.37      6.63 o 
  -3   7   6      227.53      235.36      5.27 o 
  -1   7   6        0.01        0.70      2.24 o 
   1   7   6      106.24      118.60      4.01 o 
   3   7   6        2.33        3.85      1.44 o 
   5   7   6      465.79      491.94     10.64 o 
   7   7   6       10.97       13.38      3.53 o 
   9   7   6        0.17        5.20      2.11 o 
  11   7   6      113.55      144.89      6.95 o 
 -39   1   7      187.02      204.63      7.03 o 
 -37   1   7       32.11       32.43      3.43 o 
 -35   1   7      423.18      433.16      8.58 o 
 -33   1   7        0.94        3.14      3.53 o 
 -31   1   7        9.66       14.95      3.14 o 
 -29   1   7        1.89        0.33      2.55 o 
 -27   1   7        0.36       -1.14      2.23 o 
 -25   1   7       16.95       17.73      2.00 o 
 -23   1   7       25.81       27.53      2.15 o 
 -21   1   7       87.40       93.80      2.71 o 
 -19   1   7        5.28        5.96      1.40 o 
 -17   1   7      167.99      170.29      3.00 o 
 -15   1   7        3.55        2.88      1.25 o 
 -13   1   7      415.95      429.40      5.28 o 
 -11   1   7        7.20        3.88      1.09 o 
  -9   1   7      388.94      397.27      5.24 o 
  -7   1   7      273.85      284.93      3.95 o 
  -5   1   7        0.77        0.04      1.00 o 
  -3   1   7       12.16       14.51      1.40 o 
  -1   1   7       95.85      104.31      2.44 o 
   1   1   7       40.05       40.28      1.81 o 
   3   1   7       39.14       41.07      1.80 o 
   5   1   7      117.48      122.29      2.77 o 
   7   1   7      179.29      180.06      3.37 o 
   9   1   7      835.94      817.43      8.95 o 
  11   1   7       45.01       42.70      2.57 o 
  13   1   7      569.86      560.61      8.09 o 
  15   1   7       91.77       94.96      4.38 o 
  17   1   7       23.99       26.66      2.70 o 
  19   1   7       58.12       57.80      3.87 o 
  21   1   7       56.32       61.96      3.97 o 
  23   1   7       35.10       40.02      3.48 o 
  25   1   7        4.37        5.13      2.07 o 
  27   1   7      696.34      683.23     12.74 o 
  29   1   7       87.42       78.19     10.14 o 
 -38   2   7       30.20       29.40      5.61 o 
 -36   2   7        3.45        8.58      3.67 o 
 -34   2   7      219.72      212.67      7.69 o 
 -32   2   7      177.75      186.08      6.84 o 
 -30   2   7      599.61      583.98     14.30 o 
 -28   2   7       19.96       11.47      2.83 o 
 -26   2   7       20.57       24.09      3.25 o 
 -24   2   7        0.28       -1.25      1.89 o 
 -22   2   7        6.70        6.58      1.77 o 
 -20   2   7       58.12       57.93      2.49 o 
 -18   2   7      749.68      781.10      7.93 o 
 -16   2   7      194.86      215.15      4.07 o 
 -14   2   7        8.88       10.65      1.42 o 
 -12   2   7      100.26      120.12      3.94 o 
 -10   2   7        0.00        1.32      1.00 o 
  -8   2   7      825.51      832.41      7.60 o 
  -6   2   7       29.36       28.28      1.85 o 
  -4   2   7       11.16       13.35      1.50 o 
  -2   2   7        0.50        0.75      1.10 o 
   0   2   7       20.50       18.50      1.75 o 
   2   2   7      108.67      104.12      3.03 o 
   4   2   7      872.64      890.38      8.71 o 
   6   2   7     1476.42     1458.09     12.54 o 
   8   2   7       48.88       46.04      3.44 o 
  10   2   7       25.64       36.57      2.27 o 
  12   2   7       13.20       15.02      1.84 o 
  14   2   7       99.81       94.14      3.54 o 
  16   2   7        0.00        2.86      1.56 o 
  18   2   7       16.49       16.00      2.54 o 
  20   2   7       68.04       65.58      4.41 o 
  22   2   7      146.43      153.75      5.77 o 
  24   2   7       71.50       67.13      4.60 o 
  26   2   7      343.78      332.43      8.54 o 
  28   2   7        9.82        5.54      4.12 o 
 -37   3   7       17.99       21.25      3.48 o 
 -35   3   7       32.95       38.45      4.33 o 
 -33   3   7       19.00       18.12      3.63 o 
 -31   3   7       11.12       15.41      3.00 o 
 -29   3   7       10.98        2.77      2.88 o 
 -27   3   7      121.28      116.19      4.68 o 
 -25   3   7      180.87      183.91      4.84 o 
 -23   3   7      108.78      110.66      4.82 o 
 -21   3   7       12.68       11.95      1.84 o 
 -19   3   7       74.92       81.47      3.82 o 
 -17   3   7      336.02      333.26      9.03 o 
 -15   3   7      113.66      114.61      3.89 o 
 -13   3   7     2056.73     2051.11     33.10 o 
 -11   3   7       17.74       18.12      3.54 o 
  -9   3   7      214.45      221.61      5.22 o 
  -7   3   7      209.65      230.11      5.15 o 
  -5   3   7        2.28        4.81      1.55 o 
  -3   3   7      297.09      307.70      5.30 o 
  -1   3   7       57.29       60.98      3.42 o 
   1   3   7      259.91      239.13      4.31 o 
   3   3   7       13.79       13.43      1.55 o 
   5   3   7       53.52       52.21      2.62 o 
   7   3   7       10.74       10.28      1.60 o 
   9   3   7       23.98       20.57      2.13 o 
  11   3   7      160.58      169.47      4.40 o 
  13   3   7      147.32      159.52      5.06 o 
  15   3   7        6.10        4.79      1.67 o 
  17   3   7        2.97        3.44      1.75 o 
  19   3   7      206.99      213.32      5.75 o 
  21   3   7       46.64       41.86      4.11 o 
  23   3   7       19.45       19.40      2.94 o 
  25   3   7      146.61      149.01      7.31 o 
 -34   4   7      298.36      306.84      7.98 o 
 -32   4   7      178.41      161.99      5.49 o 
 -30   4   7       64.32       67.61      4.28 o 
 -28   4   7       27.19       26.67      2.46 o 
 -26   4   7      129.94      113.47      5.07 o 
 -24   4   7        4.87        4.38      1.63 o 
 -22   4   7       39.41       40.19      3.34 o 
 -20   4   7        0.47        1.07      1.79 o 
 -18   4   7       23.84       21.46      2.61 o 
 -16   4   7      179.69      169.82      5.22 o 
 -14   4   7       43.19       36.37      3.09 o 
 -12   4   7      193.77      192.12      5.38 o 
 -10   4   7       37.81       39.24      2.99 o 
  -8   4   7       30.31       26.40      2.45 o 
  -6   4   7        0.02        0.04      1.23 o 
  -4   4   7       41.83       42.22      2.41 o 
  -2   4   7       29.95       26.43      2.53 o 
   0   4   7      255.25      218.20      7.47 o 
   2   4   7       34.12       34.98      3.87 o 
   4   4   7      202.18      190.17      5.49 o 
   6   4   7      424.83      429.46      8.23 o 
   8   4   7      537.43      550.64     10.41 o 
  10   4   7      881.45      837.48     13.30 o 
  12   4   7       37.98       55.44      4.13 o 
  14   4   7      429.29      396.58     23.40 o 
  16   4   7        1.43        0.60      1.94 o 
  18   4   7        0.22        1.77      1.79 o 
  20   4   7       16.36       14.51      2.77 o 
  22   4   7       98.77       94.39     12.51 o 
 -31   5   7        1.65        5.55      2.57 o 
 -29   5   7       84.18       82.74      4.81 o 
 -27   5   7       25.54       23.35      4.73 o 
 -25   5   7       95.23       96.62      6.44 o 
 -23   5   7       48.47       41.38      4.34 o 
 -21   5   7       98.35      106.63      8.05 o 
 -19   5   7       31.51       30.74      4.57 o 
 -17   5   7       27.53       24.79      5.48 o 
 -15   5   7       76.84       75.20      4.77 o 
 -13   5   7     1197.74     1169.02     19.91 o 
 -11   5   7        1.27        4.61      1.71 o 
  -9   5   7        0.15        0.35      1.33 o 
  -7   5   7       29.24       27.54      2.61 o 
  -5   5   7      100.60      107.89      3.86 o 
  -3   5   7      269.32      250.84      5.95 o 
  -1   5   7       23.37       14.28      1.98 o 
   1   5   7      137.70      138.84      4.48 o 
   3   5   7       64.24       61.77      3.87 o 
   5   5   7       26.33       23.97      2.72 o 
   7   5   7       30.70       28.34      3.92 o 
   9   5   7        4.71        6.18      2.09 o 
  11   5   7        0.85        0.98      2.41 o 
  13   5   7       35.47       29.43      3.21 o 
  15   5   7        2.71        4.06      2.08 o 
  17   5   7       62.17       58.03      8.44 o 
  19   5   7        0.00        1.56      3.23 o 
 -26   6   7      236.02      226.41     10.61 o 
 -24   6   7        0.56        3.79      2.16 o 
 -22   6   7        2.29        2.66      2.06 o 
 -20   6   7       52.00       50.82      4.73 o 
 -18   6   7      101.18      105.74      5.65 o 
 -16   6   7       13.17       11.36      2.35 o 
 -14   6   7       39.15       39.36      4.28 o 
 -12   6   7       40.41       29.78      3.21 o 
 -10   6   7       22.81       18.77      2.77 o 
  -8   6   7      138.23      136.61      7.49 o 
  -6   6   7       23.86       22.52      2.88 o 
  -4   6   7       24.08       23.44      3.67 o 
  -2   6   7       21.38       17.47      1.94 o 
   0   6   7      399.59      408.69      6.58 o 
   2   6   7      191.36      194.21      5.26 o 
   4   6   7      154.33      146.03      7.67 o 
   6   6   7      158.58      162.02      5.85 o 
   8   6   7       13.40        9.61      2.81 o 
  10   6   7       52.87       47.83      4.20 o 
  12   6   7        2.60        7.72      4.49 o 
  14   6   7       14.88       12.43      2.49 o 
 -17   7   7       67.74       72.78      5.55 o 
 -15   7   7        6.44        8.18      4.27 o 
 -13   7   7       23.80       29.11      4.53 o 
 -11   7   7        5.14        2.81      1.77 o 
  -9   7   7       78.26       76.69      7.83 o 
  -7   7   7       91.56       84.92      4.19 o 
  -5   7   7       27.20       22.59      2.87 o 
  -3   7   7      171.36      157.76      5.35 o 
  -1   7   7       57.65       58.55      3.60 o 
   1   7   7      191.15      200.88      6.03 o 
   3   7   7        0.06        1.83      1.56 o 
   5   7   7        4.82        8.06      2.00 o 
 -38   0   8        0.82        2.64      4.98 o 
 -36   0   8        0.78       12.73      5.78 o 
 -34   0   8       32.76       41.23      7.81 o 
 -32   0   8        5.79        2.31      3.57 o 
 -30   0   8      230.35      231.36      8.44 o 
 -28   0   8        0.00        1.13      3.08 o 
 -26   0   8       22.20       17.79      3.52 o 
 -24   0   8        6.53        7.47      3.91 o 
 -22   0   8      180.59      191.19      6.82 o 
 -20   0   8      550.60      555.92     10.60 o 
 -18   0   8      419.67      448.73      8.12 o 
 -16   0   8      257.17      269.71      6.19 o 
 -14   0   8      110.16      113.38      4.31 o 
 -12   0   8     1184.05     1251.69     16.84 o 
 -10   0   8      369.78      392.36      6.74 o 
  -8   0   8      577.23      594.91      8.26 o 
  -6   0   8       50.29       52.06      3.45 o 
  -4   0   8        0.18        1.19      1.12 o 
  -2   0   8        0.97        2.29      1.36 o 
   0   0   8       39.86       44.59      2.98 o 
   2   0   8      256.80      257.43      5.67 o 
   4   0   8     1058.97     1059.13     12.40 o 
   6   0   8     1116.63     1158.35     14.03 o 
   8   0   8        8.72       10.21      2.16 o 
  10   0   8       44.22       42.63      3.95 o 
  12   0   8       18.51       20.18      6.57 o 
  14   0   8       16.97       10.55      3.60 o 
  16   0   8       74.74       76.96      6.07 o 
  18   0   8      109.46      107.33      7.09 o 
  20   0   8       91.13       95.58      9.14 o 
  22   0   8       85.24       82.50     13.70 o 
  24   0   8      189.52      231.92     16.51 o 
 -37   1   8       36.91       33.77      3.93 o 
 -35   1   8      234.62      217.74     14.57 o 
 -33   1   8      137.50      109.87     10.22 o 
 -31   1   8      548.73      522.47     12.65 o 
 -29   1   8        3.10        3.72      2.52 o 
 -27   1   8        0.17        0.35      2.33 o 
 -25   1   8        0.37       -0.46      2.27 o 
 -23   1   8       11.19        6.42      2.40 o 
 -21   1   8      141.90      145.69      4.77 o 
 -19   1   8        0.20        0.51      1.67 o 
 -17   1   8      943.48      996.33     10.11 o 
 -15   1   8       22.82       29.95      3.11 o 
 -13   1   8       45.61       56.97      2.65 o 
 -11   1   8        5.43        6.67      1.37 o 
  -9   1   8       20.17       23.71      1.73 o 
  -7   1   8       19.44       21.12      1.68 o 
  -5   1   8        2.47        3.69      1.49 o 
  -3   1   8       20.47       19.26      1.81 o 
  -1   1   8       32.36       31.42      1.86 o 
   1   1   8     1172.41     1184.39      9.34 o 
   3   1   8       70.23       73.47      2.50 o 
   5   1   8      458.15      448.51      6.66 o 
   7   1   8      287.06      287.05      6.51 o 
   9   1   8      243.96      232.31      5.56 o 
  11   1   8       23.67       24.47      4.28 o 
  13   1   8       78.08       80.08      4.34 o 
  15   1   8       30.41       26.53      4.48 o 
  17   1   8       29.03       35.87      3.53 o 
  19   1   8       50.13       59.33      4.40 o 
  21   1   8       21.39       22.30      3.04 o 
  23   1   8       17.31       29.69      6.18 o 
 -36   2   8      251.85      263.50      8.44 o 
 -34   2   8       67.83       60.38      5.01 o 
 -32   2   8        1.46        3.18      2.67 o 
 -30   2   8        6.11        4.13      2.89 o 
 -28   2   8        9.43        6.52      2.44 o 
 -26   2   8       22.22       22.05      3.24 o 
 -24   2   8        7.01        8.32      3.12 o 
 -22   2   8        4.48        3.52      2.75 o 
 -20   2   8       24.86       26.99      2.79 o 
 -18   2   8      361.78      377.24      6.05 o 
 -16   2   8      649.53      659.00      8.08 o 
 -14   2   8      297.01      313.63      5.81 o 
 -12   2   8      542.39      560.95      6.61 o 
 -10   2   8       11.36       13.24      1.69 o 
  -8   2   8        7.84        7.70      1.49 o 
  -6   2   8       11.56       14.89      1.84 o 
  -4   2   8      141.99      143.79      3.42 o 
  -2   2   8        0.04        2.08      1.32 o 
   0   2   8       67.40       60.48      3.04 o 
   2   2   8      157.40      161.16      3.92 o 
   4   2   8        4.65        4.66      1.37 o 
   6   2   8      257.94      260.50      6.87 o 
   8   2   8       69.40       66.65      3.53 o 
  10   2   8      139.02      137.63      6.07 o 
  12   2   8       16.95       16.64      3.19 o 
  14   2   8       57.24       55.20      4.10 o 
  16   2   8       45.13       39.70      3.86 o 
  18   2   8      209.18      218.26      8.56 o 
  20   2   8       88.30       87.85      5.77 o 
  22   2   8       98.69       97.11      7.28 o 
 -35   3   8        1.32        2.19      2.51 o 
 -33   3   8       56.56       53.89      6.69 o 
 -31   3   8       41.87       36.48      6.63 o 
 -29   3   8       36.16       40.60      4.09 o 
 -27   3   8       40.40       37.01      5.21 o 
 -25   3   8        5.53        6.99      6.63 o 
 -23   3   8        9.38       11.94      3.28 o 
 -21   3   8       91.45       83.90      4.66 o 
 -19   3   8       28.03       37.03      3.55 o 
 -17   3   8       88.50       90.04      4.63 o 
 -15   3   8        0.33        7.53      2.27 o 
 -13   3   8      468.51      487.13     10.05 o 
 -11   3   8      322.55      326.51      8.11 o 
  -9   3   8      201.95      185.86      5.70 o 
  -7   3   8        0.07        0.43      1.29 o 
  -5   3   8       13.72       11.06      2.07 o 
  -3   3   8      355.12      359.49      6.94 o 
  -1   3   8       39.34       39.34      2.97 o 
   1   3   8       55.34       63.70      3.56 o 
   3   3   8       20.10       14.94      2.10 o 
   5   3   8       29.38       28.73      2.77 o 
   7   3   8       28.82       30.10      2.80 o 
   9   3   8      629.04      650.00     10.21 o 
  11   3   8      149.33      152.01      5.22 o 
  13   3   8        0.68        2.19      1.75 o 
  15   3   8        0.22        0.64      1.78 o 
  17   3   8       15.02       14.30      3.55 o 
  19   3   8       47.68       47.38      4.89 o 
  21   3   8        1.62       -0.89      2.56 o 
 -32   4   8        9.69       11.80      5.12 o 
 -30   4   8        5.41       10.62      3.83 o 
 -28   4   8        1.66        5.77      4.87 o 
 -26   4   8      552.07      567.22     15.15 o 
 -24   4   8        6.85        8.86      4.35 o 
 -22   4   8       87.63       91.09      5.95 o 
 -20   4   8        0.49       -0.51      2.10 o 
 -18   4   8        0.07       -0.14      1.96 o 
 -16   4   8       24.45       24.65      3.39 o 
 -14   4   8        2.94        2.04      2.03 o 
 -12   4   8       50.50       50.04      4.16 o 
 -10   4   8        4.14        9.54      2.37 o 
  -8   4   8        3.57        3.29      1.93 o 
  -6   4   8        9.22        8.59      3.00 o 
  -4   4   8      430.05      398.81      8.44 o 
  -2   4   8        2.63        1.55      1.89 o 
   0   4   8       15.20       21.09      2.74 o 
   2   4   8        6.59        6.56      2.98 o 
   4   4   8       23.70       27.92      2.99 o 
   6   4   8        4.60        7.64      3.44 o 
   8   4   8        8.07        3.72      2.01 o 
  10   4   8      247.28      221.03      8.84 o 
  12   4   8        0.50        0.33      1.85 o 
  14   4   8       32.48       27.70      3.32 o 
  16   4   8       13.03       12.54      2.75 o 
  18   4   8        7.10        5.69      3.70 o 
 -27   5   8        1.74        4.03      2.62 o 
 -25   5   8       13.19       12.67      4.74 o 
 -23   5   8       27.58       22.95      3.19 o 
 -21   5   8       30.03       30.64      3.31 o 
 -19   5   8       28.18       29.26      3.13 o 
 -17   5   8       23.61       23.57      3.17 o 
 -15   5   8       40.38       39.97      5.17 o 
 -13   5   8        0.00       -0.52      1.48 o 
 -11   5   8       61.37       63.91      4.16 o 
  -9   5   8        9.43        9.73      2.57 o 
  -7   5   8      129.32      127.42     13.41 o 
  -5   5   8       89.06       86.86      6.20 o 
  -3   5   8      211.74      203.94      6.32 o 
  -1   5   8       31.60       30.71      3.26 o 
   1   5   8      305.51      297.81      7.46 o 
   3   5   8        0.25        1.21      2.34 o 
   5   5   8        0.22       -0.10      1.77 o 
   7   5   8       20.33       20.67      3.04 o 
   9   5   8      177.05      175.07      6.25 o 
  11   5   8      105.40      104.37      5.12 o 
  13   5   8       44.49       38.94      3.90 o 
 -20   6   8        3.00       10.39      3.55 o 
 -18   6   8       14.27       14.07      2.88 o 
 -16   6   8       90.38       79.19      5.75 o 
 -14   6   8       36.26       37.61      4.16 o 
 -12   6   8       60.94       69.17      4.98 o 
 -10   6   8        6.41        7.00      2.13 o 
  -8   6   8        4.79        5.19      2.07 o 
  -6   6   8        1.21        2.62      1.94 o 
  -4   6   8       10.52       11.65      2.67 o 
  -2   6   8        2.77        3.94      1.96 o 
   0   6   8      164.54      180.22      7.21 o 
   2   6   8      146.77      179.29      8.56 o 
   4   6   8       22.57       29.32      3.34 o 
   6   6   8      106.10      104.88      5.63 o 
 -33   1   9        3.16        0.90      2.83 o 
 -31   1   9       19.72       20.42      4.34 o 
 -29   1   9       15.26       12.83      3.53 o 
 -27   1   9       11.05        9.20      2.73 o 
 -25   1   9        7.85        1.15      3.78 o 
 -23   1   9        0.62        0.12      2.49 o 
 -21   1   9       12.03        9.44      2.84 o 
 -19   1   9        3.03       -0.22      2.76 o 
 -17   1   9      333.32      356.58      7.44 o 
 -15   1   9        0.43        2.61      2.41 o 
 -13   1   9      153.68      154.83      9.05 o 
 -11   1   9       72.94       79.76      3.97 o 
  -9   1   9       54.65       47.37      2.90 o 
  -7   1   9       41.39       43.08      2.77 o 
  -5   1   9       42.65       42.61      3.04 o 
  -3   1   9        4.17        1.28      1.84 o 
  -1   1   9        8.51        9.49      2.26 o 
   1   1   9      184.74      177.90      5.43 o 
   3   1   9       51.24       57.63      3.85 o 
   5   1   9     1017.45     1021.50     13.14 o 
   7   1   9        2.34        2.13      1.97 o 
   9   1   9      187.86      197.26      6.55 o 
  11   1   9       10.30       11.74      3.07 o 
  13   1   9        1.22        4.63      2.64 o 
  15   1   9       90.88       86.60      6.62 o 
  17   1   9       54.52       51.05      5.39 o 
  19   1   9       75.88       77.42      6.26 o 
 -32   2   9       52.03       40.66      5.33 o 
 -30   2   9        2.31        4.35      3.98 o 
 -28   2   9        0.95        1.90      3.16 o 
 -26   2   9        8.82        6.44      3.23 o 
 -24   2   9       33.17       30.32      4.09 o 
 -22   2   9      509.72      540.29     11.19 o 
 -20   2   9      164.07      162.99      6.57 o 
 -18   2   9      140.18      144.51      4.76 o 
 -16   2   9       43.53       43.51      3.56 o 
 -14   2   9        7.22        6.21      1.98 o 
 -12   2   9       82.36       82.75      4.02 o 
 -10   2   9       14.78       14.74      2.13 o 
  -8   2   9       11.42        9.34      1.95 o 
  -6   2   9        4.75        3.65      1.70 o 
  -4   2   9      107.57      115.92      4.44 o 
  -2   2   9        6.98        6.09      1.90 o 
   0   2   9      237.26      237.55      8.79 o 
   2   2   9      288.28      291.99      6.90 o 
   4   2   9       45.03       41.15      4.58 o 
   6   2   9       10.85       12.57      3.23 o 
   8   2   9       11.85       11.86      3.06 o 
  10   2   9       99.15      114.77      6.18 o 
  12   2   9        1.85        0.61      2.15 o 
  14   2   9        1.07        3.80      2.60 o 
  16   2   9       17.83       22.62      6.90 o 
  18   2   9      155.81      147.69      8.79 o 
 -31   3   9        0.97        4.43      3.83 o 
 -29   3   9       43.67       51.88      5.40 o 
 -27   3   9       99.41      111.87      7.02 o 
 -25   3   9       12.06       11.19      3.49 o 
 -23   3   9        4.35        4.97      2.55 o 
 -21   3   9        3.10        1.83      2.19 o 
 -19   3   9       15.60       19.39      3.03 o 
 -17   3   9      609.86      585.77     12.55 o 
 -15   3   9        1.04        5.70      3.07 o 
 -13   3   9      183.84      156.49      7.82 o 
 -11   3   9      103.44      107.96      5.57 o 
  -9   3   9       25.88       30.43      3.22 o 
  -7   3   9       89.16       89.46      5.00 o 
  -5   3   9       66.52       69.44      3.83 o 
  -3   3   9      245.13      234.80      6.10 o 
  -1   3   9       18.94       19.93      2.65 o 
   1   3   9       86.21       71.60      3.95 o 
   3   3   9       28.18       30.94      2.98 o 
   5   3   9      116.72      116.47      4.54 o 
   7   3   9        1.06       -1.14      1.83 o 
   9   3   9        1.49        0.66      1.82 o 
  11   3   9        9.78        9.83      3.31 o 
  13   3   9        4.30        3.84      2.24 o 
  15   3   9       48.90       35.81      5.40 o 
 -26   4   9       20.73       31.03      4.24 o 
 -24   4   9        0.24        3.41      2.66 o 
 -22   4   9        8.93       10.01      3.72 o 
 -20   4   9        1.37        2.46      2.43 o 
 -18   4   9       22.63       13.31      3.57 o 
 -16   4   9      425.36      430.10     10.35 o 
 -14   4   9      174.66      180.68      7.26 o 
 -12   4   9      293.42      282.04      9.27 o 
 -10   4   9        3.04        3.12      2.21 o 
  -8   4   9        2.37        2.17      2.05 o 
  -6   4   9       12.74       10.00      2.48 o 
  -4   4   9       26.82       21.40      2.95 o 
  -2   4   9       84.38       85.92      4.93 o 
   0   4   9      276.87      281.38      7.43 o 
   2   4   9       66.90       72.02      4.56 o 
   4   4   9      244.73      259.36      7.04 o 
   6   4   9      300.28      292.63     12.97 o 
   8   4   9        1.71       -2.09      5.05 o 
  10   4   9      360.34      365.71      9.10 o 
  12   4   9        3.43       -0.98      3.70 o 
 -21   5   9        2.02        1.61      2.92 o 
 -19   5   9       20.35       18.24      2.90 o 
 -17   5   9      369.46      376.34     10.40 o 
 -15   5   9       12.07       14.57      5.09 o 
 -13   5   9        2.49        4.94      3.38 o 
 -11   5   9        2.77        3.49      2.34 o 
  -9   5   9       25.41       25.01      3.57 o 
  -7   5   9       42.21       39.54      4.10 o 
  -5   5   9        9.59        6.33      2.13 o 
  -3   5   9      198.18      211.30     10.50 o 
  -1   5   9       80.47       81.45      4.92 o 
   1   5   9       62.18       68.06      6.64 o 
   3   5   9       36.95       43.93      6.10 o 
   5   5   9       76.56       85.14      5.69 o 
 -30   0  10       28.62       20.14      6.68 o 
 -28   0  10        5.54       10.13      5.16 o 
 -26   0  10        0.37        0.78      5.12 o 
 -24   0  10       56.45       48.93      6.79 o 
 -22   0  10        5.80       -0.66     12.39 o 
 -20   0  10      382.67      383.81     13.86 o 
 -18   0  10      297.18      302.01     12.32 o 
 -16   0  10      120.87      122.38      8.75 o 
 -14   0  10      174.82      190.74     10.07 o 
 -12   0  10      167.43      172.26     10.41 o 
 -10   0  10        1.91        7.78      4.97 o 
  -8   0  10       10.13       10.87      9.41 o 
  -6   0  10        0.31        3.14      4.98 o 
  -4   0  10        0.01        2.81      5.00 o 
  -2   0  10      228.17      208.26     11.42 o 
   0   0  10     1054.72     1049.70     36.39 o 
   2   0  10     1110.83     1108.89     24.97 o 
   4   0  10      242.91      237.11     16.82 o 
   6   0  10      124.48      114.94      9.84 o 
   8   0  10       15.95       11.40      5.76 o 
  10   0  10        1.90        2.96      7.77 o 
  12   0  10       39.85       25.59      9.23 o 
 -29   1  10        0.01        1.02      2.77 o 
 -27   1  10        7.25        5.35      3.24 o 
 -25   1  10      107.63       95.28      4.70 o 
 -23   1  10       15.98       12.47      2.87 o 
 -21   1  10      789.88      842.11     13.02 o 
 -19   1  10       32.40       35.28      4.29 o 
 -17   1  10       85.42       79.18      5.14 o 
 -15   1  10       27.97       32.34      3.60 o 
 -13   1  10      127.40      129.49      6.73 o 
 -11   1  10       31.27       28.24      5.41 o 
  -9   1  10       13.32        7.55      3.49 o 
  -7   1  10       32.61       34.60      4.50 o 
  -5   1  10       48.97       51.64      4.06 o 
  -3   1  10       90.84       85.15      5.01 o 
  -1   1  10       59.83       55.96      4.32 o 
   1   1  10        4.93       -0.87      2.24 o 
   3   1  10       36.09       33.48      3.38 o 
   5   1  10       18.59       15.59      2.81 o 
   7   1  10        0.15        1.41      1.97 o 
   9   1  10       29.46       32.25      3.86 o 
  11   1  10        4.08        0.55      3.40 o 
  13   1  10       14.26       10.23      4.90 o 
 -28   2  10        1.82        6.93      4.59 o 
 -26   2  10       14.16       17.88      3.62 o 
 -24   2  10        0.26        5.76      3.33 o 
 -22   2  10       25.53       29.26      4.08 o 
 -20   2  10       74.62       66.46      5.13 o 
 -18   2  10       99.75      103.71      5.99 o 
 -16   2  10       51.91       53.93      4.41 o 
 -14   2  10        1.73        5.30      2.42 o 
 -12   2  10       14.92       19.21      2.73 o 
 -10   2  10        3.68        3.23      2.08 o 
  -8   2  10      171.56      171.23      7.34 o 
  -6   2  10        0.19       -2.09      2.09 o 
  -4   2  10      140.41      134.06      4.77 o 
  -2   2  10      133.25      141.40      7.22 o 
   0   2  10       68.03       65.44      4.74 o 
   2   2  10        7.04        7.34      2.48 o 
   4   2  10        7.72        7.23      2.70 o 
   6   2  10      238.09      253.76      7.66 o 
   8   2  10       33.92       31.15      6.62 o 
  10   2  10       91.84       97.32     15.67 o 
 -25   3  10        1.27        5.55      2.95 o 
 -23   3  10        5.00        2.91      2.95 o 
 -21   3  10        2.65        6.88      3.04 o 
 -19   3  10        0.00        4.07      2.38 o 
 -17   3  10      317.26      307.09      7.78 o 
 -15   3  10       82.83       73.07      6.65 o 
 -13   3  10      218.16      200.10      7.53 o 
 -11   3  10        0.95        0.90      2.16 o 
  -9   3  10        5.20        6.50      2.52 o 
  -7   3  10      114.36      112.74      5.34 o 
  -5   3  10       32.00       30.96      3.63 o 
  -3   3  10       72.43       67.65      4.44 o 
  -1   3  10       24.63       24.02      2.80 o 
   1   3  10        4.30        6.17      2.10 o 
   3   3  10        0.05        0.62      2.09 o 
   5   3  10      197.88      210.12      7.54 o 
   7   3  10       10.07       13.18      3.86 o 
 -20   4  10        7.67        2.59      3.71 o 
 -18   4  10        0.75        1.74      4.96 o 
 -16   4  10       70.62       62.87      4.86 o 
 -14   4  10       17.98       21.25      4.22 o 
 -12   4  10       60.95       56.98      4.46 o 
 -10   4  10        2.11        2.68      3.61 o 
  -8   4  10       22.56       24.51      6.43 o 
  -6   4  10        8.90        7.69      2.46 o 
  -4   4  10       71.83       72.77      4.61 o 
  -2   4  10        0.00        5.94      2.75 o 
   0   4  10        0.17        5.92      2.54 o 
   2   4  10        5.11        9.55      3.27 o 
 -21   1  11      341.47      366.03      9.69 o 
 -19   1  11        5.92        4.26      3.45 o 
 -17   1  11        8.48        5.63      3.60 o 
 -15   1  11        6.87        5.06      3.67 o 
 -13   1  11       52.31       58.92      5.78 o 
 -11   1  11       33.69       31.97      4.55 o 
  -9   1  11       42.58       34.77      4.82 o 
  -7   1  11       13.74       11.77      3.83 o 
  -5   1  11        0.13        4.38      3.89 o 
  -3   1  11       69.62       59.67      5.68 o 
  -1   1  11        3.18       -0.63      3.77 o 
   1   1  11      681.82      695.05     14.09 o 
   3   1  11        2.94        6.23      4.03 o 
 -18   2  11       20.70       16.04      3.43 o 
 -16   2  11        0.18        1.45      3.05 o 
 -14   2  11        0.67        1.15      3.43 o 
 -12   2  11       30.38       12.62      8.52 o 
 -10   2  11        5.34        6.58      3.83 o 
  -8   2  11      103.51       96.45      5.45 o 
  -6   2  11        0.04        1.90      2.38 o 
  -4   2  11        6.63        0.21      3.07 o 
  -2   2  11        4.21        8.46      3.23 o 
   0   2  11        0.20        1.59      2.99 o 
                                                 
